# Supplementary material for: catena-Poly[neodymium(III)-bis­[μ-N-(dimorpholinophosphor­yl)benzene­sulfonamidato]-sodium(I)-bis­[μ-N-(dimorpholinophosphor­yl)benzene­sulfonamidato]]
Source: Acta Crystallogr Sect E Struct Rep Online. 2010 Mar 13;66(Pt 4):m397–8. doi: 10.1107/S1600536810008214 (PMC2983777; doi:10.1107/S1600536810008214)
Supplement: Supplementary file 1 [file e-66-0m397-sup1.cif]

##############################################################################
###                                                                        ###
###        Electronic paper (Acta Crystallographica Section E)             ###
###                                                                        ###
##############################################################################
#                                                                            #
# This CIF contains the data in a paper accepted for publication in Acta     #
# Crystallographica Section E. It conforms to the requirements of Notes      #
# for Authors for Section E, and has been peer reviewed under the auspices   #
# of the IUCr Commission on Journals.                                        #
#                                                                            #
# Full details of the Crystallographic Information File format               #
# are given in the paper "The Crystallographic Information File (CIF):       #
# a New Standard Archive File for Crystallography" by S. R. Hall, F. H.      #
# Allen and I. D. Brown [Acta Cryst. (1991), A47, 655-685].                  #
#                                                                            #
# The current version of the core CIF dictionary is obtainable from          #
# ftp://ftp.iucr.org/pub/cif_core.dic. The current version number is 2.4.    #
#                                                                            #
# Software is freely available for graphical display of the structure(s) in  #
# this CIF.  For information consult the CIF home page http://www.iucr.org/  #
# cif/home.html                                                              #
#                                                                            #
# This file may be used for bona fide research purposes within the           #
# scientific community so long as proper attribution is given to the journal # 
# article from which it was obtained.                                        #
#                                                                            #
##############################################################################
                                             
data_I
_audit_creation_method     SHELXL-97
_chemical_name_systematic
;
<i>catena</i>-Poly[neodymium(III)-bis[\m-<i>N</i>-
(dimorpholinophosphoryl)benzenesulfonamidato]-sodium(I)-bis[\m-<i>N</i>-
(dimorpholinophosphoryl)benzenesulfonamidato]]
;
_chemical_name_common     ?
_chemical_formula_moiety     'C56 H84 N12 Nd O20 P4 S4, Na'
_chemical_formula_sum     'C56 H84 N12 Na Nd O20 P4 S4'
_chemical_formula_iupac     '[Na Nd (C14 H21 N3 O5 P S)4]'
_chemical_formula_weight     1664.72
_chemical_melting_point     ?
_symmetry_cell_setting     cubic
_symmetry_space_group_name_H-M     'P -4 3 n'
loop_
    _symmetry_equiv_pos_as_xyz
    'x, y, z'
    '-x, -y, z'
    'x, -y, -z'
    '-x, y, -z'
    'z, x, y'
    'y, z, x'
    '-z, -x, y'
    '-y, z, -x'
    'z, -x, -y'
    '-y, -z, x'
    '-z, x, -y'
    'y, -z, -x'
    'y+1/2, x+1/2, z+1/2'
    '-y+1/2, -x+1/2, z+1/2'
    '-y+1/2, x+1/2, -z+1/2'
    'y+1/2, -x+1/2, -z+1/2'
    'x+1/2, z+1/2, y+1/2'
    'z+1/2, y+1/2, x+1/2'
    '-x+1/2, -z+1/2, y+1/2'
    'z+1/2, -y+1/2, -x+1/2'
    '-x+1/2, z+1/2, -y+1/2'
    '-z+1/2, -y+1/2, x+1/2'
    'x+1/2, -z+1/2, -y+1/2'
    '-z+1/2, y+1/2, -x+1/2'
_cell_length_a     22.943(5)
_cell_length_b     22.943(5)
_cell_length_c     22.943(5)
_cell_angle_alpha     90.0
_cell_angle_beta     90.0
_cell_angle_gamma     90.0
_cell_volume     12077(5)
_cell_formula_units_Z     6
_cell_measurement_reflns_used     68542
_cell_measurement_theta_min     2.81
_cell_measurement_theta_max     32.11
_cell_measurement_temperature     293(2)
_exptl_crystal_description     block
_exptl_crystal_colour     'light violet'
_exptl_crystal_size_max     0.60
_exptl_crystal_size_mid     0.40
_exptl_crystal_size_min     0.30
_exptl_crystal_density_diffrn     1.373
_exptl_crystal_density_meas     ?
_exptl_crystal_density_method     'not measured'
_exptl_crystal_F_000     5154
_exptl_absorpt_coefficient_mu     0.903
_exptl_absorpt_correction_type     multi-scan
_exptl_absorpt_process_details     '(CrysAlis RED; Oxford Diffraction, 2006)'
_exptl_absorpt_correction_T_min     0.614
_exptl_absorpt_correction_T_max     0.774
_exptl_special_details
;
CrysAlis RED, (Oxford Diffraction Ltd., 2007) Empirical absorption correction
using spherical harmonics, implemented in SCALE3 ABSPACK scaling algorithm.
;
_diffrn_ambient_temperature     293(2)
_diffrn_radiation_type     MoK\a
_diffrn_radiation_wavelength     0.71069
_diffrn_radiation_source     'fine-focus sealed tube'
_diffrn_radiation_monochromator     graphite
_diffrn_measurement_device_type
     'Oxford Diffraction KM-4 Xcalibur diffractometer with a Sapphire3 detector'
_diffrn_measurement_method     '\w scans'
_diffrn_detector_area_resol_mean     16.1827
_diffrn_reflns_number     66051
_diffrn_reflns_av_R_equivalents     0.1133
_diffrn_reflns_av_sigmaI/netI     0.0681
_diffrn_reflns_theta_min     2.81
_diffrn_reflns_theta_max     30.00
_diffrn_reflns_theta_full     30.00
_diffrn_measured_fraction_theta_max     0.998
_diffrn_measured_fraction_theta_full     0.998
_diffrn_reflns_limit_h_min     -31
_diffrn_reflns_limit_h_max     32
_diffrn_reflns_limit_k_min     -30
_diffrn_reflns_limit_k_max     32
_diffrn_reflns_limit_l_min     -32
_diffrn_reflns_limit_l_max     32
_diffrn_standards_number     2
_diffrn_standards_interval_count     50
_diffrn_standards_interval_time     ?
_diffrn_standards_decay_%     ?
_refine_special_details
;
Refinement of <i>F</i>^2^ against ALL reflections. The weighted <i>R</i>-factor
wR and goodness of fit <i>S</i> are based on <i>F</i>^2^, conventional
<i>R</i>-factors <i>R</i> are based on <i>F</i>, with <i>F</i> set to zero for
negative <i>F</i>^2^. The threshold expression of <i>F</i>^2^ >
\s(<i>F</i>^2^) is used only for calculating <i>R</i>-factors(gt) etc. and is
not relevant to the choice of reflections for refinement. <i>R</i>-factors
based on <i>F</i>^2^ are statistically about twice as large as those based on
<i>F</i>, and <i>R</i>- factors based on ALL data will be even larger.
;
_reflns_number_total     5883
_reflns_number_gt     3713
_reflns_threshold_expression     I>2\s(I)
_refine_ls_structure_factor_coef     Fsqd
_refine_ls_matrix_type     full
_refine_ls_R_factor_all     0.1517
_refine_ls_R_factor_gt     0.0946
_refine_ls_wR_factor_gt     0.1525
_refine_ls_wR_factor_ref     0.1779
_refine_ls_goodness_of_fit_ref     1.424
_refine_ls_restrained_S_all     1.425
_refine_ls_number_reflns     5883
_refine_ls_number_parameters     174
_refine_ls_number_restraints     1
_refine_ls_hydrogen_treatment     constr
_refine_ls_weighting_scheme     calc
_refine_ls_weighting_details
        'calc w=1/[\s^2^(Fo^2^)+(0.0311P)^2^+27.6297P] where P=(Fo^2^+2Fc^2^)/3'
_atom_sites_solution_hydrogens     geom
_atom_sites_solution_primary     direct
_atom_sites_solution_secondary     difmap
_refine_ls_shift/su_max     0.053
_refine_ls_shift/su_mean     0.002
_refine_diff_density_max     1.166
_refine_diff_density_min     -0.745
_refine_ls_extinction_method     none
_refine_ls_extinction_coef     ?
_refine_ls_abs_structure_details     'Flack (1983), 2727 Friedel pairs'
_refine_ls_abs_structure_Flack     0.05(3)
loop_
    _atom_type_symbol
    _atom_type_description
    _atom_type_scat_dispersion_real
    _atom_type_scat_dispersion_imag
    _atom_type_scat_source
    'C' 'C' 0.0033 0.0016
                         'International Tables Vol C Tables 4.2.6.8 and 6.1.1.4'
    'H' 'H' 0.0000 0.0000
                         'International Tables Vol C Tables 4.2.6.8 and 6.1.1.4'
    'N' 'N' 0.0061 0.0033
                         'International Tables Vol C Tables 4.2.6.8 and 6.1.1.4'
    'O' 'O' 0.0106 0.0060
                         'International Tables Vol C Tables 4.2.6.8 and 6.1.1.4'
    'Na' 'Na' 0.0362 0.0249
                         'International Tables Vol C Tables 4.2.6.8 and 6.1.1.4'
    'P' 'P' 0.1023 0.0942
                         'International Tables Vol C Tables 4.2.6.8 and 6.1.1.4'
    'S' 'S' 0.1246 0.1234
                         'International Tables Vol C Tables 4.2.6.8 and 6.1.1.4'
    'Nd' 'Nd' -0.1943 3.0179
                         'International Tables Vol C Tables 4.2.6.8 and 6.1.1.4'
_computing_data_collection     'CrysAlis CCD (Oxford Diffraction, 2006)'
_computing_cell_refinement     'CrysAlis RED (Oxford Diffraction, 2006)'
_computing_data_reduction     'CrysAlis RED (Oxford Diffraction, 2006)'
_computing_structure_solution     'SHELXS97 (Sheldrick, 2008)'
_computing_structure_refinement     'SHELXL97 (Sheldrick, 2008)'
_computing_molecular_graphics     'ORTEP-3 (Farrugia, 1997)'
_computing_publication_material     'WinGX (Farrugia, 1999)'
loop_
    _atom_site_type_symbol
    _atom_site_label
    _atom_site_fract_x
    _atom_site_fract_y
    _atom_site_fract_z
    _atom_site_U_iso_or_equiv
    _atom_site_adp_type
    _atom_site_calc_flag
    _atom_site_refinement_flags
    _atom_site_occupancy
    _atom_site_disorder_assembly
    _atom_site_disorder_group
    Nd Nd1 0.2500 0.0000 0.5000 0.03890(11) Uani d S 1 . .
    Na Na1 0.5000 0.0000 0.5000 0.0591(11) Uani d S 1 . .
    P P1 0.34264(7) -0.11150(8) 0.56551(8) 0.0580(4) Uani d . 1 . .
    S S1 0.38783(6) -0.07841(7) 0.45680(7) 0.0542(4) Uani d . 1 . .
    C C1 0.3831(3) -0.1414(3) 0.4113(3) 0.0561(17) Uani d . 1 . .
    N N1 0.3939(2) -0.1001(3) 0.5188(2) 0.0784(19) Uani d . 1 . .
    N N2 0.3754(2) -0.1023(3) 0.6282(3) 0.0907(14) Uani d . 1 . .
    N N3 0.3220(3) -0.1790(3) 0.5648(4) 0.126(2) Uani d . 1 . .
    O O2 0.33520(14) -0.04482(17) 0.44606(16) 0.0497(10) Uani d . 1 . .
    O O3 0.44068(16) -0.0500(2) 0.4378(2) 0.0719(13) Uani d . 1 . .
    O O1 0.28838(15) -0.07562(17) 0.55946(17) 0.0526(11) Uani d . 1 . .
    O O4 0.4251(3) -0.0792(4) 0.7367(2) 0.134(2) Uani d . 1 . .
    O O5 0.2927(4) -0.2972(3) 0.5510(4) 0.163(3) Uani d . 1 . .
    C C2 0.4310(3) -0.1778(3) 0.4091(3) 0.076(2) Uani d . 1 . .
    H H2A 0.4651 -0.1699 0.4296 0.092 Uiso calc R 1 . .
    C C3 0.4246(4) -0.2277(3) 0.3737(4) 0.108(3) Uani d . 1 . .
    H H3A 0.4562 -0.2528 0.3701 0.129 Uiso calc R 1 . .
    C C4 0.3754(5) -0.2411(4) 0.3447(4) 0.112(3) Uani d . 1 . .
    H H4A 0.3734 -0.2741 0.3212 0.135 Uiso calc R 1 . .
    C C5 0.3306(5) -0.2067(4) 0.3505(4) 0.111(3) Uani d . 1 . .
    H H5A 0.2960 -0.2167 0.3321 0.133 Uiso calc R 1 . .
    C C6 0.3325(4) -0.1552(3) 0.3833(3) 0.079(2) Uani d . 1 . .
    H H6A 0.3000 -0.1311 0.3859 0.095 Uiso calc R 1 . .
    C C7 0.4355(3) -0.0977(4) 0.6373(3) 0.0907(14) Uani d . 1 . .
    H H7A 0.4509 -0.1370 0.6396 0.109 Uiso calc R 1 . .
    H H7B 0.4521 -0.0800 0.6026 0.109 Uiso calc R 1 . .
    C C8 0.4565(5) -0.0675(5) 0.6845(4) 0.134(2) Uani d . 1 . .
    H H8A 0.4546 -0.0260 0.6763 0.161 Uiso calc R 1 . .
    H H8B 0.4972 -0.0776 0.6903 0.161 Uiso calc R 1 . .
    C C9 0.3442(3) -0.1124(4) 0.6830(3) 0.0907(14) Uani d . 1 . .
    H H9A 0.3032 -0.1036 0.6778 0.109 Uiso calc R 1 . .
    H H9B 0.3477 -0.1531 0.6939 0.109 Uiso calc R 1 . .
    C C10 0.3674(4) -0.0770(6) 0.7282(4) 0.134(2) Uani d . 1 . .
    H H10A 0.3569 -0.0368 0.7201 0.161 Uiso calc R 1 . .
    H H10B 0.3484 -0.0878 0.7644 0.161 Uiso calc R 1 . .
    C C12 0.2463(4) -0.2556(2) 0.5500(5) 0.163(3) Uani d D 1 . .
    H H12A 0.2280 -0.2535 0.5880 0.196 Uiso calc R 1 . .
    H H12B 0.2171 -0.2673 0.5218 0.196 Uiso calc R 1 . .
    C C11 0.2713(3) -0.1964(2) 0.5334(5) 0.126(2) Uani d D 1 . .
    H H11A 0.2807 -0.1969 0.4922 0.151 Uiso calc R 1 . .
    H H11B 0.2414 -0.1671 0.5393 0.151 Uiso calc R 1 . .
    C C13 0.3666(4) -0.2253(3) 0.5699(5) 0.126(2) Uani d . 1 . .
    H H13A 0.3873 -0.2288 0.5332 0.151 Uiso calc R 1 . .
    H H13B 0.3946 -0.2145 0.5997 0.151 Uiso calc R 1 . .
    C C14 0.3422(5) -0.2777(4) 0.5838(6) 0.163(3) Uani d . 1 . .
    H H14A 0.3308 -0.2761 0.6245 0.196 Uiso calc R 1 . .
    H H14B 0.3723 -0.3072 0.5805 0.196 Uiso calc R 1 . .
loop_
    _atom_site_aniso_label
    _atom_site_aniso_U_11
    _atom_site_aniso_U_22
    _atom_site_aniso_U_33
    _atom_site_aniso_U_12
    _atom_site_aniso_U_13
    _atom_site_aniso_U_23
    Nd1 0.02596(19) 0.04536(15) 0.04536(15) 0.000 0.000 0.000
    Na1 0.0368(17) 0.078(3) 0.063(2) 0.000 0.000 0.000
    P1 0.0465(8) 0.0611(9) 0.0663(10) 0.0090(8) -0.0157(8) -0.0007(8)
    S1 0.0324(6) 0.0678(9) 0.0624(9) 0.0034(7) -0.0001(7) -0.0180(8)
    C1 0.049(3) 0.065(4) 0.055(3) 0.001(3) 0.016(3) -0.010(3)
    N1 0.054(3) 0.113(4) 0.069(4) 0.041(3) -0.004(3) -0.008(3)
    N2 0.052(2) 0.154(4) 0.066(2) -0.005(3) -0.0010(19) 0.018(3)
    N3 0.091(3) 0.067(3) 0.219(6) 0.007(2) -0.064(3) 0.010(3)
    O2 0.0341(17) 0.059(2) 0.056(2) -0.0013(18) 0.0033(18) -0.009(2)
    O3 0.0338(19) 0.085(3) 0.097(3) 0.001(2) 0.007(2) -0.027(3)
    O1 0.0365(18) 0.060(2) 0.061(2) 0.0045(18) 0.0008(18) 0.017(2)
    O4 0.119(4) 0.212(5) 0.071(3) -0.029(4) -0.014(3) 0.000(3)
    O5 0.194(6) 0.080(3) 0.216(6) -0.016(3) -0.067(5) 0.034(4)
    C2 0.073(4) 0.067(4) 0.090(5) 0.009(4) 0.023(4) -0.002(4)
    C3 0.143(7) 0.073(5) 0.106(6) 0.021(5) 0.074(5) -0.001(4)
    C4 0.159(9) 0.077(5) 0.100(6) -0.018(6) 0.034(6) -0.031(5)
    C5 0.137(8) 0.106(6) 0.091(6) -0.034(6) 0.003(6) -0.041(5)
    C6 0.086(5) 0.082(5) 0.070(4) -0.009(4) -0.007(4) -0.009(4)
    C7 0.052(2) 0.154(4) 0.066(2) -0.005(3) -0.0010(19) 0.018(3)
    C8 0.119(4) 0.212(5) 0.071(3) -0.029(4) -0.014(3) 0.000(3)
    C9 0.052(2) 0.154(4) 0.066(2) -0.005(3) -0.0010(19) 0.018(3)
    C10 0.119(4) 0.212(5) 0.071(3) -0.029(4) -0.014(3) 0.000(3)
    C12 0.194(6) 0.080(3) 0.216(6) -0.016(3) -0.067(5) 0.034(4)
    C11 0.091(3) 0.067(3) 0.219(6) 0.007(2) -0.064(3) 0.010(3)
    C13 0.091(3) 0.067(3) 0.219(6) 0.007(2) -0.064(3) 0.010(3)
    C14 0.194(6) 0.080(3) 0.216(6) -0.016(3) -0.067(5) 0.034(4)
_geom_special_details
;
All esds (except the esd in the dihedral angle between two l.s. planes) are
estimated using the full covariance matrix. The cell esds are taken into
account individually in the estimation of esds in distances, angles and
torsion angles; correlations between esds in cell parameters are only used
when they are defined by crystal symmetry. An approximate (isotropic)
treatment of cell esds is used for estimating esds involving l.s. planes.
;
loop_
    _geom_bond_atom_site_label_1
    _geom_bond_atom_site_label_2
    _geom_bond_site_symmetry_2
    _geom_bond_distance
    _geom_bond_publ_flag
    Nd1 O1 19 2.376(4) ?
    Nd1 O1 3_556 2.376(4) ?
    Nd1 O1 . 2.376(4) y
    Nd1 O1 21_545 2.376(4) ?
    Nd1 O2 3_556 2.532(4) ?
    Nd1 O2 . 2.532(4) y
    Nd1 O2 21_545 2.532(4) ?
    Nd1 O2 19 2.532(4) ?
    Na1 O3 . 2.282(4) y
    Na1 O3 4_656 2.282(4) ?
    Na1 O3 2_655 2.282(4) ?
    Na1 O3 3_556 2.282(4) ?
    Na1 S1 . 3.2926(16) ?
    Na1 S1 2_655 3.2926(16) ?
    Na1 S1 4_656 3.2926(16) ?
    Na1 S1 3_556 3.2926(16) ?
    P1 O1 . 1.499(4) ?
    P1 N1 . 1.613(6) ?
    P1 N3 . 1.619(7) ?
    P1 N2 . 1.637(7) ?
    S1 O3 . 1.444(4) ?
    S1 O2 . 1.453(4) ?
    S1 N1 . 1.513(6) ?
    S1 C1 . 1.787(6) ?
    C1 C6 . 1.365(10) ?
    C1 C2 . 1.380(9) ?
    N2 C7 . 1.400(9) ?
    N2 C9 . 1.465(9) ?
    N3 C11 . 1.425(11) ?
    N3 C13 . 1.478(10) ?
    O4 C10 . 1.340(11) ?
    O4 C8 . 1.424(10) ?
    O5 C12 . 1.429(10) ?
    O5 C14 . 1.434(13) ?
    C2 C3 . 1.413(10) ?
    C2 H2A . 0.9300 ?
    C3 C4 . 1.345(13) ?
    C3 H3A . 0.9300 ?
    C4 C5 . 1.302(13) ?
    C4 H4A . 0.9300 ?
    C5 C6 . 1.400(11) ?
    C5 H5A . 0.9300 ?
    C6 H6A . 0.9300 ?
    C7 C8 . 1.374(12) ?
    C7 H7A . 0.9700 ?
    C7 H7B . 0.9700 ?
    C8 H8A . 0.9700 ?
    C8 H8B . 0.9700 ?
    C9 C10 . 1.421(13) ?
    C9 H9A . 0.9700 ?
    C9 H9B . 0.9700 ?
    C10 H10A . 0.9700 ?
    C10 H10B . 0.9700 ?
    C12 C11 . 1.524(5) ?
    C12 H12A . 0.9700 ?
    C12 H12B . 0.9700 ?
    C11 H11A . 0.9700 ?
    C11 H11B . 0.9700 ?
    C13 C14 . 1.364(12) ?
    C13 H13A . 0.9700 ?
    C13 H13B . 0.9700 ?
    C14 H14A . 0.9700 ?
    C14 H14B . 0.9700 ?
loop_
    _geom_angle_atom_site_label_1
    _geom_angle_atom_site_label_2
    _geom_angle_atom_site_label_3
    _geom_angle_site_symmetry_1
    _geom_angle_site_symmetry_3
    _geom_angle
    _geom_angle_publ_flag
    O1 Nd1 O1 19 3_556 97.89(6) ?
    O1 Nd1 O1 19 . 97.89(6) ?
    O1 Nd1 O1 3_556 . 136.50(17) ?
    O1 Nd1 O1 19 21_545 136.50(17) ?
    O1 Nd1 O1 3_556 21_545 97.89(6) ?
    O1 Nd1 O1 . 21_545 97.89(6) ?
    O1 Nd1 O2 19 3_556 151.18(12) ?
    O1 Nd1 O2 3_556 3_556 72.42(12) ?
    O1 Nd1 O2 . 3_556 74.32(13) ?
    O1 Nd1 O2 21_545 3_556 72.30(12) ?
    O1 Nd1 O2 19 . 72.30(12) ?
    O1 Nd1 O2 3_556 . 74.32(13) ?
    O1 Nd1 O2 . . 72.42(12) ?
    O1 Nd1 O2 21_545 . 151.18(12) ?
    O2 Nd1 O2 3_556 . 78.92(16) ?
    O1 Nd1 O2 19 21_545 74.32(13) ?
    O1 Nd1 O2 3_556 21_545 151.18(12) ?
    O1 Nd1 O2 . 21_545 72.30(12) ?
    O1 Nd1 O2 21_545 21_545 72.42(12) ?
    O2 Nd1 O2 3_556 21_545 126.59(10) ?
    O2 Nd1 O2 . 21_545 126.59(10) ?
    O1 Nd1 O2 19 19 72.42(12) ?
    O1 Nd1 O2 3_556 19 72.30(12) ?
    O1 Nd1 O2 . 19 151.18(12) ?
    O1 Nd1 O2 21_545 19 74.32(13) ?
    O2 Nd1 O2 3_556 19 126.59(10) ?
    O2 Nd1 O2 . 19 126.59(10) ?
    O2 Nd1 O2 21_545 19 78.92(16) ?
    O3 Na1 O3 . 4_656 119.6(2) ?
    O3 Na1 O3 . 2_655 102.5(2) ?
    O3 Na1 O3 4_656 2_655 106.8(2) ?
    O3 Na1 O3 . 3_556 106.8(2) ?
    O3 Na1 O3 4_656 3_556 102.5(2) ?
    O3 Na1 O3 2_655 3_556 119.6(2) ?
    O3 Na1 S1 . . 21.69(11) ?
    O3 Na1 S1 4_656 . 112.32(11) ?
    O3 Na1 S1 2_655 . 123.55(12) ?
    O3 Na1 S1 3_556 . 89.82(10) ?
    O3 Na1 S1 . 2_655 123.55(12) ?
    O3 Na1 S1 4_656 2_655 89.82(10) ?
    O3 Na1 S1 2_655 2_655 21.69(11) ?
    O3 Na1 S1 3_556 2_655 112.32(11) ?
    S1 Na1 S1 . 2_655 144.97(6) ?
    O3 Na1 S1 . 4_656 112.32(11) ?
    O3 Na1 S1 4_656 4_656 21.69(11) ?
    O3 Na1 S1 2_655 4_656 89.82(10) ?
    O3 Na1 S1 3_556 4_656 123.55(12) ?
    S1 Na1 S1 . 4_656 113.77(6) ?
    S1 Na1 S1 2_655 4_656 77.18(5) ?
    O3 Na1 S1 . 3_556 89.82(10) ?
    O3 Na1 S1 4_656 3_556 123.55(12) ?
    O3 Na1 S1 2_655 3_556 112.32(11) ?
    O3 Na1 S1 3_556 3_556 21.69(11) ?
    S1 Na1 S1 . 3_556 77.18(5) ?
    S1 Na1 S1 2_655 3_556 113.77(6) ?
    S1 Na1 S1 4_656 3_556 144.97(6) ?
    O1 P1 N1 . . 117.1(3) ?
    O1 P1 N3 . . 106.4(3) ?
    N1 P1 N3 . . 111.2(4) ?
    O1 P1 N2 . . 113.1(3) ?
    N1 P1 N2 . . 103.2(3) ?
    N3 P1 N2 . . 105.4(4) ?
    O3 S1 O2 . . 114.0(3) ?
    O3 S1 N1 . . 110.8(3) ?
    O2 S1 N1 . . 114.2(3) ?
    O3 S1 C1 . . 103.8(3) ?
    O2 S1 C1 . . 106.2(3) ?
    N1 S1 C1 . . 106.8(3) ?
    O3 S1 Na1 . . 35.73(19) ?
    O2 S1 Na1 . . 114.25(17) ?
    N1 S1 Na1 . . 79.9(2) ?
    C1 S1 Na1 . . 131.7(2) ?
    C6 C1 C2 . . 121.4(6) ?
    C6 C1 S1 . . 121.0(5) ?
    C2 C1 S1 . . 117.5(5) ?
    S1 N1 P1 . . 127.6(3) ?
    C7 N2 C9 . . 111.4(6) ?
    C7 N2 P1 . . 126.4(5) ?
    C9 N2 P1 . . 120.7(5) ?
    C11 N3 C13 . . 113.8(7) ?
    C11 N3 P1 . . 120.7(5) ?
    C13 N3 P1 . . 119.0(6) ?
    S1 O2 Nd1 . . 140.7(2) ?
    S1 O3 Na1 . . 122.6(3) ?
    P1 O1 Nd1 . . 139.6(2) ?
    C10 O4 C8 . . 111.7(7) ?
    C12 O5 C14 . . 112.9(8) ?
    C1 C2 C3 . . 115.3(7) ?
    C1 C2 H2A . . 122.4 ?
    C3 C2 H2A . . 122.4 ?
    C4 C3 C2 . . 123.9(8) ?
    C4 C3 H3A . . 118.1 ?
    C2 C3 H3A . . 118.1 ?
    C5 C4 C3 . . 118.2(9) ?
    C5 C4 H4A . . 120.9 ?
    C3 C4 H4A . . 120.9 ?
    C4 C5 C6 . . 122.8(9) ?
    C4 C5 H5A . . 118.6 ?
    C6 C5 H5A . . 118.6 ?
    C1 C6 C5 . . 118.3(8) ?
    C1 C6 H6A . . 120.8 ?
    C5 C6 H6A . . 120.8 ?
    C8 C7 N2 . . 120.1(8) ?
    C8 C7 H7A . . 107.3 ?
    N2 C7 H7A . . 107.3 ?
    C8 C7 H7B . . 107.3 ?
    N2 C7 H7B . . 107.3 ?
    H7A C7 H7B . . 106.9 ?
    C7 C8 O4 . . 113.0(9) ?
    C7 C8 H8A . . 109.0 ?
    O4 C8 H8A . . 109.0 ?
    C7 C8 H8B . . 109.0 ?
    O4 C8 H8B . . 109.0 ?
    H8A C8 H8B . . 107.8 ?
    C10 C9 N2 . . 110.7(7) ?
    C10 C9 H9A . . 109.5 ?
    N2 C9 H9A . . 109.5 ?
    C10 C9 H9B . . 109.5 ?
    N2 C9 H9B . . 109.5 ?
    H9A C9 H9B . . 108.1 ?
    O4 C10 C9 . . 117.0(9) ?
    O4 C10 H10A . . 108.1 ?
    C9 C10 H10A . . 108.1 ?
    O4 C10 H10B . . 108.1 ?
    C9 C10 H10B . . 108.1 ?
    H10A C10 H10B . . 107.3 ?
    O5 C12 C11 . . 108.6(7) ?
    O5 C12 H12A . . 110.0 ?
    C11 C12 H12A . . 110.0 ?
    O5 C12 H12B . . 110.0 ?
    C11 C12 H12B . . 110.0 ?
    H12A C12 H12B . . 108.3 ?
    N3 C11 C12 . . 115.6(7) ?
    N3 C11 H11A . . 108.4 ?
    C12 C11 H11A . . 108.4 ?
    N3 C11 H11B . . 108.4 ?
    C12 C11 H11B . . 108.4 ?
    H11A C11 H11B . . 107.5 ?
    C14 C13 N3 . . 111.6(8) ?
    C14 C13 H13A . . 109.3 ?
    N3 C13 H13A . . 109.3 ?
    C14 C13 H13B . . 109.3 ?
    N3 C13 H13B . . 109.3 ?
    H13A C13 H13B . . 108.0 ?
    C13 C14 O5 . . 118.5(10) ?
    C13 C14 H14A . . 107.7 ?
    O5 C14 H14A . . 107.7 ?
    C13 C14 H14B . . 107.7 ?
    O5 C14 H14B . . 107.7 ?
    H14A C14 H14B . . 107.1 ?
loop_
    _geom_torsion_atom_site_label_1
    _geom_torsion_atom_site_label_2
    _geom_torsion_atom_site_label_3
    _geom_torsion_atom_site_label_4
    _geom_torsion_site_symmetry_1
    _geom_torsion_site_symmetry_2
    _geom_torsion_site_symmetry_3
    _geom_torsion_site_symmetry_4
    _geom_torsion
    _geom_torsion_publ_flag
    O3 Na1 S1 O3 4_656 . . . -114.4(4) ?
    O3 Na1 S1 O3 2_655 . . . 15.9(4) ?
    O3 Na1 S1 O3 3_556 . . . 142.1(2) ?
    S1 Na1 S1 O3 2_655 . . . 11.0(3) ?
    S1 Na1 S1 O3 4_656 . . . -90.9(3) ?
    S1 Na1 S1 O3 3_556 . . . 124.3(3) ?
    O3 Na1 S1 O2 . . . . -98.0(4) ?
    O3 Na1 S1 O2 4_656 . . . 147.6(2) ?
    O3 Na1 S1 O2 2_655 . . . -82.1(2) ?
    O3 Na1 S1 O2 3_556 . . . 44.1(2) ?
    S1 Na1 S1 O2 2_655 . . . -86.97(18) ?
    S1 Na1 S1 O2 4_656 . . . 171.15(19) ?
    S1 Na1 S1 O2 3_556 . . . 26.33(17) ?
    O3 Na1 S1 N1 . . . . 149.9(4) ?
    O3 Na1 S1 N1 4_656 . . . 35.5(2) ?
    O3 Na1 S1 N1 2_655 . . . 165.7(2) ?
    O3 Na1 S1 N1 3_556 . . . -68.0(2) ?
    S1 Na1 S1 N1 2_655 . . . 160.9(2) ?
    S1 Na1 S1 N1 4_656 . . . 59.0(2) ?
    S1 Na1 S1 N1 3_556 . . . -85.8(2) ?
    O3 Na1 S1 C1 . . . . 46.3(4) ?
    O3 Na1 S1 C1 4_656 . . . -68.1(3) ?
    O3 Na1 S1 C1 2_655 . . . 62.2(3) ?
    O3 Na1 S1 C1 3_556 . . . -171.6(3) ?
    S1 Na1 S1 C1 2_655 . . . 57.3(3) ?
    S1 Na1 S1 C1 4_656 . . . -44.6(3) ?
    S1 Na1 S1 C1 3_556 . . . 170.6(3) ?
    O3 S1 C1 C6 . . . . -131.8(6) ?
    O2 S1 C1 C6 . . . . -11.2(6) ?
    N1 S1 C1 C6 . . . . 111.1(6) ?
    Na1 S1 C1 C6 . . . . -157.6(4) ?
    O3 S1 C1 C2 . . . . 53.1(6) ?
    O2 S1 C1 C2 . . . . 173.7(5) ?
    N1 S1 C1 C2 . . . . -64.0(6) ?
    Na1 S1 C1 C2 . . . . 27.4(7) ?
    O3 S1 N1 P1 . . . . 154.8(4) ?
    O2 S1 N1 P1 . . . . 24.4(6) ?
    C1 S1 N1 P1 . . . . -92.7(5) ?
    Na1 S1 N1 P1 . . . . 136.6(5) ?
    O1 P1 N1 S1 . . . . -28.1(6) ?
    N3 P1 N1 S1 . . . . 94.4(6) ?
    N2 P1 N1 S1 . . . . -153.0(5) ?
    O1 P1 N2 C7 . . . . -139.0(7) ?
    N1 P1 N2 C7 . . . . -11.5(8) ?
    N3 P1 N2 C7 . . . . 105.2(8) ?
    O1 P1 N2 C9 . . . . 56.4(8) ?
    N1 P1 N2 C9 . . . . -176.2(7) ?
    N3 P1 N2 C9 . . . . -59.4(8) ?
    O1 P1 N3 C11 . . . . 29.9(9) ?
    N1 P1 N3 C11 . . . . -98.7(8) ?
    N2 P1 N3 C11 . . . . 150.2(8) ?
    O1 P1 N3 C13 . . . . 179.8(8) ?
    N1 P1 N3 C13 . . . . 51.3(9) ?
    N2 P1 N3 C13 . . . . -59.9(9) ?
    O3 S1 O2 Nd1 . . . . -121.0(4) ?
    N1 S1 O2 Nd1 . . . . 7.8(5) ?
    C1 S1 O2 Nd1 . . . . 125.3(4) ?
    Na1 S1 O2 Nd1 . . . . -81.7(3) ?
    O1 Nd1 O2 S1 19 . . . -126.9(4) ?
    O1 Nd1 O2 S1 3_556 . . . 129.2(4) ?
    O1 Nd1 O2 S1 . . . . -22.3(3) ?
    O1 Nd1 O2 S1 21_545 . . . 51.6(5) ?
    O2 Nd1 O2 S1 3_556 . . . 54.6(3) ?
    O2 Nd1 O2 S1 21_545 . . . -73.1(3) ?
    O2 Nd1 O2 S1 19 . . . -177.7(3) ?
    O2 S1 O3 Na1 . . . . 98.6(3) ?
    N1 S1 O3 Na1 . . . . -31.9(4) ?
    C1 S1 O3 Na1 . . . . -146.2(3) ?
    O3 Na1 O3 S1 4_656 . . . 75.7(3) ?
    O3 Na1 O3 S1 2_655 . . . -166.5(4) ?
    O3 Na1 O3 S1 3_556 . . . -39.9(2) ?
    S1 Na1 O3 S1 2_655 . . . -172.4(2) ?
    S1 Na1 O3 S1 4_656 . . . 98.4(3) ?
    S1 Na1 O3 S1 3_556 . . . -53.7(3) ?
    N1 P1 O1 Nd1 . . . . -1.5(5) ?
    N3 P1 O1 Nd1 . . . . -126.5(5) ?
    N2 P1 O1 Nd1 . . . . 118.3(4) ?
    O1 Nd1 O1 P1 19 . . . 86.0(3) ?
    O1 Nd1 O1 P1 3_556 . . . -24.3(3) ?
    O1 Nd1 O1 P1 21_545 . . . -134.7(4) ?
    O2 Nd1 O1 P1 3_556 . . . -65.6(4) ?
    O2 Nd1 O1 P1 . . . . 17.5(4) ?
    O2 Nd1 O1 P1 21_545 . . . 156.7(4) ?
    O2 Nd1 O1 P1 19 . . . 153.6(3) ?
    C6 C1 C2 C3 . . . . 3.4(10) ?
    S1 C1 C2 C3 . . . . 178.5(5) ?
    C1 C2 C3 C4 . . . . -1.8(12) ?
    C2 C3 C4 C5 . . . . -1.3(14) ?
    C3 C4 C5 C6 . . . . 2.9(14) ?
    C2 C1 C6 C5 . . . . -2.0(11) ?
    S1 C1 C6 C5 . . . . -176.9(6) ?
    C4 C5 C6 C1 . . . . -1.4(13) ?
    C9 N2 C7 C8 . . . . -40.8(12) ?
    P1 N2 C7 C8 . . . . 153.3(8) ?
    N2 C7 C8 O4 . . . . 42.8(13) ?
    C10 O4 C8 C7 . . . . -46.7(13) ?
    C7 N2 C9 C10 . . . . 41.8(11) ?
    P1 N2 C9 C10 . . . . -151.4(7) ?
    C8 O4 C10 C9 . . . . 54.2(13) ?
    N2 C9 C10 O4 . . . . -52.2(12) ?
    C14 O5 C12 C11 . . . . 49.2(12) ?
    C13 N3 C11 C12 . . . . 45.9(12) ?
    P1 N3 C11 C12 . . . . -162.7(7) ?
    O5 C12 C11 N3 . . . . -48.4(12) ?
    C11 N3 C13 C14 . . . . -44.0(14) ?
    P1 N3 C13 C14 . . . . 164.1(9) ?
    N3 C13 C14 O5 . . . . 48.7(16) ?
    C12 O5 C14 C13 . . . . -54.3(15) ?
data_global
_journal_date_recd_electronic     2010-02-18
_journal_date_accepted     2010-03-03
_journal_name_full     'Acta Crystallographica, Section E'
_journal_year     2010
_journal_volume     66
_journal_issue      4
_journal_page_first     m397
_journal_page_last     m398
_journal_paper_category     QM
_journal_coeditor_code     HB5339
_publ_contact_author_name     'Iuliia O. Shatrava'
_publ_contact_author_address
;
National Taras Shevchenko University,
Department of Chemistry,
Volodymyrska str. 64, 01033 Kyiv, Ukraine
;
_publ_contact_author_email     shatrava@univ.kiev.ua
_publ_contact_author_fax     ' '
_publ_contact_author_phone     '38044 239 33 92'
_publ_section_title
;\
<i>catena</i>-Poly[neodymium(III)-bis[\m-<i>N</i>-(dimorpholinophosphoryl)\
benzenesulfonamidato]-sodium(I)-bis[\m-<i>N</i>-(dimorpholinophosphoryl)\
benzenesulfonamidato]]
;
loop_
    _publ_author_name
    _publ_author_address
    'Iuliia O. Shatrava'
;
National Taras Shevchenko University,
Department of Chemistry,
Volodymyrska str. 64, 01033 Kyiv, Ukraine
;
    'Tatyana Yu. Sliva'
;
National Taras Shevchenko University,
Department of Chemistry,
Volodymyrska str. 64, 01033 Kyiv, Ukraine
;
    'Vladimir A. Ovchynnikov'
;
National Taras Shevchenko University,
Department of Chemistry,
Volodymyrska str. 64, 01033 Kyiv, Ukraine
;
    'Irina S. Konovalova'
;
STC "Institute for Syngle Crystals"
60 Lenina ave.
Khar'kov 61001
Ukraine
;
    'Vladimir M. Amirkhanov'
;
National Taras Shevchenko University,
Department of Chemistry,
Volodymyrska str. 64, 01033 Kyiv, Ukraine
;
