# Supplementary material for: catena-Poly[neodymium(III)-bis­[μ-N-(dimorpholinophosphor­yl)benzene­sulfonamidato]-sodium(I)-bis­[μ-N-(dimorpholinophosphor­yl)benzene­sulfonamidato]]
Source: Acta Crystallogr Sect E Struct Rep Online. 2010 Mar 13;66(Pt 4):m397–8. doi: 10.1107/S1600536810008214 (PMC2983777; doi:10.1107/S1600536810008214)
Supplement: Supplementary file 2 [file e-66-0m397-Isup2.hkl]

#
# h,k,l, Fc-squared, Fo-squared, sigma(Fo-squared) and status flag
#
data_I
_shelx_title '                                   kiev57a in Pm-3n'
_shelx_refln_list_code          4
_shelx_F_calc_maximum      558.01
_exptl_crystal_F_000      5154.00
_reflns_d_resolution_high  0.7107
 
loop_
 _symmetry_equiv_pos_as_xyz
 'x, y, z'
 '-x, -y, z'
 'x, -y, -z'
 '-x, y, -z'
 'z, x, y'
 'y, z, x'
 '-z, -x, y'
 '-y, z, -x'
 'z, -x, -y'
 '-y, -z, x'
 '-z, x, -y'
 'y, -z, -x'
 'y+1/2, x+1/2, z+1/2'
 '-y+1/2, -x+1/2, z+1/2'
 '-y+1/2, x+1/2, -z+1/2'
 'y+1/2, -x+1/2, -z+1/2'
 'x+1/2, z+1/2, y+1/2'
 'z+1/2, y+1/2, x+1/2'
 '-x+1/2, -z+1/2, y+1/2'
 'z+1/2, -y+1/2, -x+1/2'
 '-x+1/2, z+1/2, -y+1/2'
 '-z+1/2, -y+1/2, x+1/2'
 'x+1/2, -z+1/2, -y+1/2'
 '-z+1/2, y+1/2, -x+1/2'
 
_cell_length_a    22.9430
_cell_length_b    22.9430
_cell_length_c    22.9430
_cell_angle_alpha  90.000
_cell_angle_beta   90.000
_cell_angle_gamma  90.000
 
_shelx_F_squared_multiplier     1.000
 
loop_
 _refln_index_h
 _refln_index_k
 _refln_index_l
 _refln_F_squared_calc
 _refln_F_squared_meas
 _refln_F_squared_sigma
 _refln_observed_status
  -2   2   2    16641.33    28541.91    321.44 o
   2   2   2    25765.12    38286.55   3903.33 o
   0   1   3    11803.34     7083.79   1092.64 o
  -1   2   3    75994.99    52564.54   2592.80 o
   0   2   3     8715.39     7610.91    385.76 o
   1   2   3    77464.03    58197.39   1313.46 o
  -2   3   3    16129.42    13741.31    112.03 o
   0   3   3   189811.50   218048.58   1533.50 o
   2   3   3    18944.04    16905.50    224.33 o
   0   0   4    90328.52   104207.16    713.24 o
  -1   1   4      571.15     1029.05     74.48 o
   0   1   4    94902.55   102571.29    504.24 o
   1   1   4      221.13     1486.45     67.06 o
  -2   2   4    17612.80    30313.78    248.48 o
  -1   2   4    14007.87    16824.84    114.94 o
   0   2   4    22966.19    13548.50     80.43 o
   1   2   4    18676.73    22640.01     94.19 o
   2   2   4    17025.48    30784.56    170.84 o
  -3   3   4    10441.02    12591.86    133.07 o
  -2   3   4   107085.96   117720.54    539.28 o
  -1   3   4   121832.30   157740.77    663.92 o
   0   3   4     3323.30     3693.41     64.62 o
   1   3   4   128492.12   164946.20    828.58 o
   2   3   4    96675.91   107951.14    595.42 o
   3   3   4    12782.22    15598.09    296.65 o
  -4   4   4   263878.63   286419.28   1227.78 o
  -2   4   4   116399.03   113255.48    673.06 o
   0   4   4   311374.47   321456.31   1898.13 o
   2   4   4   124440.42   122409.12   1050.59 o
   4   4   4   276766.00   280202.88   5142.79 o
   0   1   5    11748.14     6034.49     71.78 o
  -1   2   5    13833.06     8778.57     72.81 o
   0   2   5    66535.16    75522.38    346.54 o
   1   2   5    15017.68     9936.68     79.63 o
  -2   3   5    13493.18    14506.49     93.25 o
  -1   3   5     9272.78    12425.38     92.47 o
   0   3   5    37618.29    42520.18    198.75 o
   1   3   5     9441.14    12556.86     93.21 o
   2   3   5    11466.37    12507.46     89.23 o
  -3   4   5    15818.90    14913.50    107.65 o
  -2   4   5    88692.09    99435.02    391.52 o
  -1   4   5    16095.84    14214.95     84.31 o
   0   4   5    42347.81    44872.47    212.01 o
   1   4   5    17790.05    16365.88    105.97 o
   2   4   5    86723.95    98175.15    358.51 o
   3   4   5    17207.79    16230.62    126.24 o
  -4   5   5    31217.38    28006.79    234.37 o
  -2   5   5    10148.07    10100.76    125.55 o
   0   5   5    32160.80    25219.43    151.27 o
   2   5   5    11701.51    12202.70    159.84 o
   4   5   5    31615.40    28408.74    336.96 o
   0   0   6   204022.55   215489.36   2062.51 o
  -1   1   6    93894.55    92066.67    601.13 o
   0   1   6     3888.67     4188.60     72.53 o
   1   1   6   100290.87    98446.45    404.11 o
  -2   2   6    42387.89    44851.22    366.01 o
  -1   2   6    14160.75    14827.68     87.00 o
   0   2   6    10537.46    15167.06     94.14 o
   1   2   6    13903.76    14421.62     93.44 o
   2   2   6    34607.63    35930.33    184.72 o
  -3   3   6     9213.02     9747.82    219.18 o
  -2   3   6    30093.38    29003.77    142.39 o
  -1   3   6    12147.23    11960.91    108.85 o
   0   3   6    67514.11    68779.01    238.41 o
   1   3   6    12564.32    12451.02     97.16 o
   2   3   6    30061.92    28685.89    141.57 o
   3   3   6    10952.63    11071.15    133.73 o
  -4   4   6    32119.79    34789.09    217.27 o
  -3   4   6    34046.59    28244.05    180.00 o
  -2   4   6    12934.76    14370.96     96.49 o
  -1   4   6   142092.56   152507.27    761.53 o
   0   4   6    33309.26    33201.20    143.70 o
   1   4   6   144634.77   155771.84    435.42 o
   2   4   6    10739.00    11762.07     95.78 o
   3   4   6    40082.94    35126.92    204.81 o
   4   4   6    32052.90    35357.57    270.71 o
  -5   5   6     4081.85     4467.79    177.37 o
  -4   5   6    21690.41    19701.34    109.11 o
  -3   5   6    19779.50    24152.53    114.24 o
  -2   5   6    29042.19    32413.39    126.69 o
  -1   5   6    15033.70    21167.97    109.53 o
   0   5   6    12986.60    15726.18    100.59 o
   1   5   6    14721.15    20943.95    118.36 o
   2   5   6    29313.32    32603.57    150.92 o
   3   5   6    19376.51    24386.94    167.71 o
   4   5   6    19533.89    18044.99    166.93 o
   5   5   6     5321.93     5513.45    198.86 o
  -6   6   6    24481.05    27331.53    601.95 o
  -4   6   6    12475.86    11009.07    247.58 o
  -2   6   6    59400.80    52243.81    241.66 o
   0   6   6      384.82      340.04    103.50 o
   2   6   6    58090.91    51470.73    247.72 o
   4   6   6    14775.55    13892.93    219.48 o
   6   6   6    26376.43    28310.11    992.20 o
   0   1   7     8087.09     8286.78     81.43 o
  -1   2   7    15611.77    12513.01     91.93 o
   0   2   7    17474.85    13398.96     95.69 o
   1   2   7    13218.36    10249.30     82.22 o
  -2   3   7    17493.97    17664.83     99.17 o
  -1   3   7     1560.48     1849.38     87.24 o
   0   3   7       23.19        0.00     39.98 o
   1   3   7     1495.64     1802.38     86.19 o
   2   3   7    15556.87    15667.22    114.55 o
  -3   4   7    33267.40    31193.77    175.82 o
  -2   4   7    48634.43    51948.32    263.00 o
  -1   4   7    19001.93    16535.65     98.14 o
   0   4   7     5499.25     1512.09     77.42 o
   1   4   7    19601.71    17322.17    115.43 o
   2   4   7    44540.07    47525.50    176.10 o
   3   4   7    33725.30    31748.15    128.83 o
  -4   5   7    16064.08    16076.34    119.61 o
  -3   5   7     8719.91    11379.73    107.06 o
  -2   5   7    30913.07    29147.97    119.54 o
  -1   5   7    16849.48    15989.47     97.57 o
   0   5   7    25832.02    22960.72    106.82 o
   1   5   7    17074.86    16239.63    108.79 o
   2   5   7    28502.67    26868.46    175.09 o
   3   5   7     8658.04    11455.08     99.32 o
   4   5   7    16739.93    17079.66    119.13 o
  -5   6   7     5194.81     5516.55     91.06 o
  -4   6   7    23901.67    23967.36    136.07 o
  -3   6   7    12310.06    15282.75    111.11 o
  -2   6   7      259.95      186.73     58.80 o
  -1   6   7    11470.48    13426.74     93.63 o
   0   6   7    31211.11    29433.09    122.62 o
   1   6   7    13663.05    15956.59    108.20 o
   2   6   7      261.43      139.81     56.60 o
   3   6   7    14399.66    17702.08    127.40 o
   4   6   7    22753.67    23273.96    135.35 o
   5   6   7     5716.30     5715.69    106.21 o
  -6   7   7    16633.27    14584.59    301.79 o
  -4   7   7     7660.61     9478.30    163.25 o
  -2   7   7    19303.79    20517.26    179.89 o
   0   7   7    45129.41    42744.81    249.16 o
   2   7   7    17166.38    18529.02    183.76 o
   4   7   7     8595.06    10197.45    190.11 o
   6   7   7    16746.48    14070.89    147.04 o
   0   0   8     1971.82     1257.33    129.33 o
  -1   1   8    15527.75    14668.33    139.20 o
   0   1   8    15183.63    15705.31     99.78 o
   1   1   8    13570.27    12586.05    125.96 o
  -2   2   8     4906.60     5532.95    116.69 o
  -1   2   8    39578.34    35165.87    208.23 o
   0   2   8    16610.81    18194.79    102.09 o
   1   2   8    36016.82    32650.25    148.48 o
   2   2   8     3944.88     4376.22    126.86 o
  -3   3   8     1023.52      675.87    113.93 o
  -2   3   8    32546.66    32381.02    173.01 o
  -1   3   8    31503.60    31783.00    224.10 o
   0   3   8     1537.05     1504.43     77.30 o
   1   3   8    29945.63    29905.21    229.34 o
   2   3   8    31174.98    30286.01    124.76 o
   3   3   8      646.69      194.42    110.68 o
  -4   4   8    99509.68   110000.63   1217.53 o
  -3   4   8      148.40        4.82     59.11 o
  -2   4   8    11392.85    10823.81    101.50 o
  -1   4   8      239.97      101.59     78.88 o
   0   4   8    63430.62    69059.20    316.08 o
   1   4   8      254.17       65.61     48.47 o
   2   4   8    12594.37    11873.22    105.86 o
   3   4   8      158.81        0.00     29.65 o
   4   4   8   104204.08   116201.86    682.35 o
  -5   5   8    25867.21    30787.76    364.46 o
  -4   5   8     2321.13     3013.65     96.98 o
  -3   5   8     6556.34     7674.73     92.86 o
  -2   5   8    38593.25    37791.95    202.56 o
  -1   5   8    11024.63     9147.37    103.21 o
   0   5   8      206.00      307.27     64.29 o
   1   5   8    10713.76     8853.93     99.49 o
   2   5   8    34782.19    34155.86    151.32 o
   3   5   8     8062.15     9421.88    104.72 o
   4   5   8     2377.65     2870.68     95.99 o
   5   5   8    26272.99    30512.35    220.24 o
  -6   6   8     5346.81     6713.08    224.73 o
  -5   6   8    16735.65    17407.80    113.30 o
  -4   6   8    20964.56    24064.65    132.62 o
  -3   6   8    20125.65    19084.17    127.58 o
  -2   6   8     9708.25    12574.38    106.74 o
  -1   6   8    31638.59    32325.00    126.86 o
   0   6   8    15510.71    15222.96    104.48 o
   1   6   8    32684.38    33227.71    138.26 o
   2   6   8     8918.84    11624.16    107.09 o
   3   6   8    20176.63    19063.45    133.67 o
   4   6   8    21181.73    24204.47    138.25 o
   5   6   8    20746.51    21326.46    139.95 o
   6   6   8     4314.89     5109.35    162.91 o
  -7   7   8    21405.34    21220.96    353.94 o
  -6   7   8    15969.74    13387.74    159.20 o
  -5   7   8    13777.55    13532.69    130.73 o
  -4   7   8    12715.71    11406.23    128.35 o
  -3   7   8     7348.07     8476.40    105.65 o
  -2   7   8    31919.03    37004.95    148.94 o
  -1   7   8      733.66      978.89     96.87 o
   0   7   8     2844.54     2992.30     82.69 o
   1   7   8     1315.95     1989.03     85.59 o
   2   7   8    34321.57    39499.02    223.59 o
   3   7   8     7379.27     8898.63    113.96 o
   4   7   8    12794.66    11468.79    149.41 o
   5   7   8    13807.63    13409.27    124.08 o
   6   7   8    17826.81    15219.38    143.27 o
   7   7   8    21378.59    21047.65    261.62 o
  -8   8   8    19579.71    18610.76    630.53 o
  -6   8   8     7152.32     7703.08    213.25 o
  -4   8   8    54721.14    51537.20    385.35 o
  -2   8   8    46136.68    38173.78    285.55 o
   0   8   8   180430.11   223270.77   1904.31 o
   2   8   8    46269.72    38343.53    341.79 o
   4   8   8    55778.82    53328.91    375.53 o
   6   8   8     8315.46     8570.42    241.05 o
   8   8   8    20601.97    19263.81    496.51 o
   0   1   9     2023.78     1257.88     70.51 o
  -1   2   9     7260.51     7017.79     90.52 o
   0   2   9    10486.85    11502.87     92.99 o
   1   2   9     5643.65     5310.77     74.19 o
  -2   3   9     7681.95     7740.16     79.36 o
  -1   3   9     1088.51     1832.08     55.88 o
   0   3   9    10926.92    11172.39     88.14 o
   1   3   9     1151.98     2089.35     79.35 o
   2   3   9     6726.71     6251.71     92.43 o
  -3   4   9    24758.56    25823.07    126.48 o
  -2   4   9    26566.61    30871.93    170.20 o
  -1   4   9    11724.29    11222.38     81.28 o
   0   4   9     3184.76     3625.88     78.19 o
   1   4   9    11226.35    11154.06     98.24 o
   2   4   9    23554.26    27095.30    151.77 o
   3   4   9    22655.43    23389.00    129.10 o
  -4   5   9     9037.77     9953.11    114.58 o
  -3   5   9     9185.41     9208.82    108.85 o
  -2   5   9    21383.48    22657.52    131.53 o
  -1   5   9     5420.42     5077.69     95.86 o
   0   5   9     4295.39     2985.85     79.03 o
   1   5   9     5431.83     5173.25     94.61 o
   2   5   9    20266.52    21420.51    168.76 o
   3   5   9     9084.37     8982.56    113.05 o
   4   5   9     7974.47     8554.67    107.84 o
  -5   6   9     5174.57     6082.52     86.38 o
  -4   6   9    17266.87    17931.93    127.79 o
  -3   6   9       76.13       36.66     84.90 o
  -2   6   9     1060.39     1571.90     90.38 o
  -1   6   9      208.41       97.07     68.08 o
   0   6   9   119916.86   114663.04    561.25 o
   1   6   9      224.60        0.00     36.51 o
   2   6   9     1076.90     1621.21     98.80 o
   3   6   9      280.67       30.56     65.61 o
   4   6   9    15168.08    15521.50    127.12 o
   5   6   9     4362.40     5136.07    112.75 o
  -6   7   9    25503.34    23775.08    219.08 o
  -5   7   9     1949.61     2261.79    107.95 o
  -4   7   9     4539.10     3060.11     95.80 o
  -3   7   9      515.60       45.04     97.33 o
  -2   7   9    10713.42    11009.31    110.73 o
  -1   7   9    10979.56    11367.54    105.43 o
   0   7   9    27940.36    30768.15    199.35 o
   1   7   9    10790.95    11050.58     99.75 o
   2   7   9    11346.21    11606.85    118.46 o
   3   7   9      517.47       20.80     52.42 o
   4   7   9     5409.77     3964.77    110.02 o
   5   7   9     1861.27     2169.55    128.07 o
   6   7   9    23665.30    21683.31    153.79 o
  -7   8   9     2404.42     2479.06    151.21 o
  -6   8   9    35891.73    35746.05    344.87 o
  -5   8   9     2250.86     1796.06    116.60 o
  -4   8   9      541.02      186.99    102.47 o
  -3   8   9    21235.54    20212.93    136.93 o
  -2   8   9    22844.77    25835.78    143.46 o
  -1   8   9    33437.45    34615.65    203.62 o
   0   8   9     3742.38     2817.17     95.91 o
   1   8   9    33970.64    34872.32    162.65 o
   2   8   9    25288.44    28360.20    156.20 o
   3   8   9    20865.13    19944.02    143.58 o
   4   8   9      567.55      269.33     70.69 o
   5   8   9     2197.42     1819.80    129.40 o
   6   8   9    34135.42    33799.39    252.42 o
   7   8   9     2518.07     2583.49    102.54 o
  -8   9   9     1482.05     1476.09    211.18 o
  -6   9   9    15435.64    14033.93    215.56 o
  -4   9   9    20844.28    19653.53    232.49 o
  -2   9   9     3439.42     3176.28    156.17 o
   0   9   9     9049.58    10369.59    159.29 o
   2   9   9     3977.86     3659.90    179.00 o
   4   9   9    19854.16    18837.69    204.33 o
   6   9   9    15557.39    14399.89    309.20 o
   8   9   9     1487.24     1504.41    162.36 o
   0   0  10    18067.59    19094.96    250.69 o
  -1   1  10    45839.70    46473.83    410.62 o
   0   1  10     9125.82     8984.48     78.38 o
   1   1  10    46474.17    46703.07    308.19 o
  -2   2  10    52428.61    52915.59    414.27 o
  -1   2  10     6219.79     6724.10     95.74 o
   0   2  10      893.29     1048.29     74.85 o
   1   2  10     6265.36     6679.91     75.67 o
   2   2  10    53901.27    54845.66    621.55 o
  -3   3  10     2776.79     2757.37    103.37 o
  -2   3  10     3286.96     3384.90     76.88 o
  -1   3  10      771.87      653.66     58.02 o
   0   3  10    41460.09    44118.82    222.67 o
   1   3  10      918.69      791.17     71.99 o
   2   3  10     3213.10     3322.66     71.12 o
   3   3  10     2157.83     2435.50    127.66 o
  -4   4  10    19338.77    23068.86    178.49 o
  -3   4  10    41689.50    40110.22    199.27 o
  -2   4  10    12093.91    12749.95     99.04 o
  -1   4  10    26053.84    27507.82    188.26 o
   0   4  10    28693.72    27669.31    157.77 o
   1   4  10    24376.92    25850.09    149.72 o
   2   4  10    14164.65    14572.39    124.74 o
   3   4  10    39779.83    37422.51    152.04 o
   4   4  10    17290.81    20118.13    184.76 o
  -5   5  10    13044.49    14160.48    185.58 o
  -4   5  10    24648.87    25335.08    143.93 o
  -3   5  10    10128.71    10623.09    110.23 o
  -2   5  10    13622.75    14377.29    115.67 o
  -1   5  10     4148.59     3860.64    111.67 o
   0   5  10    38088.63    37433.45    170.84 o
   1   5  10     4965.21     4733.61     78.74 o
   2   5  10    13636.28    14407.91    121.95 o
   3   5  10    10146.82    10424.40    116.12 o
   4   5  10    25722.32    26915.24    149.72 o
   5   5  10    14173.91    15569.57    188.65 o
  -6   6  10    72649.80    70955.77    619.99 o
  -5   6  10     6867.79     7066.89    116.65 o
  -4   6  10    12686.60    12890.81    132.38 o
  -3   6  10    16801.50    15467.49    134.50 o
  -2   6  10    41293.89    38360.17    193.90 o
  -1   6  10     2056.84     2141.05     98.00 o
   0   6  10     6117.73     4997.67    102.17 o
   1   6  10     2114.66     2269.92     76.26 o
   2   6  10    41960.91    38187.20    179.18 o
   3   6  10    16915.42    15550.76    133.89 o
   4   6  10    12412.85    12676.40    136.56 o
   5   6  10     6945.05     7270.98    125.78 o
   6   6  10    71108.37    70137.41    414.66 o
  -7   7  10    11883.25    12565.93    171.42 o
  -6   7  10      100.75      146.02     80.32 o
  -5   7  10    13470.89    14500.61    116.10 o
  -4   7  10    13172.24    14184.88    128.31 o
  -3   7  10    13962.61    12581.03    132.25 o
  -2   7  10     1446.51     1651.28     97.46 o
  -1   7  10      838.00      800.04     87.60 o
   0   7  10    41111.17    38490.64    165.65 o
   1   7  10      724.88      561.60     74.09 o
   2   7  10     1542.85     1709.32    106.42 o
   3   7  10    13710.46    12033.47    132.60 o
   4   7  10    13286.56    14463.04    153.36 o
   5   7  10    14921.62    15950.38    128.47 o
   6   7  10      106.70      174.78     87.82 o
   7   7  10    13598.26    14316.94    259.05 o
  -8   8  10    13095.57    13673.25    242.79 o
  -7   8  10    12539.34    12225.23    154.52 o
  -6   8  10     2760.15     2564.56     99.65 o
  -5   8  10    25376.74    26431.97    208.63 o
  -4   8  10     5702.43     5289.57    135.37 o
  -3   8  10    17942.44    16728.89    132.84 o
  -2   8  10      234.05       29.74     83.80 o
  -1   8  10    27377.00    29097.38    160.88 o
   0   8  10    19977.06    18981.32    125.27 o
   1   8  10    28212.68    29733.19    179.11 o
   2   8  10      381.68      109.30     48.98 o
   3   8  10    18840.73    17150.10    132.57 o
   4   8  10     5404.22     4817.30    103.44 o
   5   8  10    24586.76    25538.02    164.18 o
   6   8  10     3168.68     3045.02    118.15 o
   7   8  10    11632.67    10861.37    167.24 o
   8   8  10    12888.42    13271.64    194.33 o
  -9   9  10      801.29      883.44    194.78 o
  -8   9  10     7215.45     6264.50    165.66 o
  -7   9  10      153.32      311.25    107.12 o
  -6   9  10      786.39     1022.42    148.65 o
  -5   9  10     1257.87      424.84    125.92 o
  -4   9  10    12780.27    13456.94    159.44 o
  -3   9  10    14751.42    14458.41    138.24 o
  -2   9  10      504.52      109.59    101.42 o
  -1   9  10     6048.62     6037.02    125.91 o
   0   9  10     9436.33     9147.69    107.33 o
   1   9  10     5950.04     5996.29    104.27 o
   2   9  10      557.08      197.36     59.38 o
   3   9  10    13983.16    13767.77    136.30 o
   4   9  10    13557.53    14413.98    140.11 o
   5   9  10      860.94       61.74    127.36 o
   6   9  10      817.61      630.89    135.51 o
   7   9  10      345.64      347.85     89.71 o
   8   9  10     7968.50     6454.84    134.26 o
   9   9  10     1244.62      969.50    330.51 o
 -10  10  10    28124.50    29460.32    691.69 o
  -8  10  10       44.83      235.46    225.27 o
  -6  10  10    15529.81    16391.83    257.07 o
  -4  10  10     1418.70     1678.07    180.74 o
  -2  10  10    12173.34    12137.50    205.26 o
   0  10  10     1232.85     1289.07    129.63 o
   2  10  10    13638.73    13938.84    186.70 o
   4  10  10      836.63      596.17    177.67 o
   6  10  10    14740.70    15087.15    250.66 o
   8  10  10        7.88       21.72    270.57 o
  10  10  10    32289.57    31599.12    659.79 o
   0   1  11    11758.52    10546.75     86.24 o
  -1   2  11     8497.57     8281.87     95.93 o
   0   2  11    19996.33    18641.19    123.15 o
   1   2  11    10030.77     9965.93    102.12 o
  -2   3  11    17200.21    17014.21    105.12 o
  -1   3  11     4641.58     6169.95     76.16 o
   0   3  11      144.64       20.08     32.72 o
   1   3  11     4667.40     6060.86     86.18 o
   2   3  11    18325.52    18286.23    109.15 o
  -3   4  11     9351.68     8855.79     87.85 o
  -2   4  11    20957.91    18210.86    154.41 o
  -1   4  11    25309.96    26665.22    158.34 o
   0   4  11       23.06        0.00     42.40 o
   1   4  11    24257.66    25296.20    162.44 o
   2   4  11    21766.77    18951.21    125.29 o
   3   4  11     8732.79     8288.40    106.57 o
  -4   5  11     1142.27     1249.87     90.32 o
  -3   5  11    12116.83    10974.43    110.48 o
  -2   5  11     9307.63    10432.02     95.20 o
  -1   5  11     5575.08     5672.56     94.25 o
   0   5  11    15920.92    17779.97    128.33 o
   1   5  11     5568.17     5803.68     90.00 o
   2   5  11    10065.45    11049.33     91.81 o
   3   5  11    11963.27    10900.49    120.25 o
   4   5  11     1700.10     1544.04    100.34 o
  -5   6  11     4367.04     4453.54    120.16 o
  -4   6  11    15374.50    15396.47    151.63 o
  -3   6  11     8071.52     7819.55    117.12 o
  -2   6  11     1229.85      714.95    104.50 o
  -1   6  11    23802.74    25146.32    162.49 o
   0   6  11    31725.17    30446.63    196.95 o
   1   6  11    22161.14    23511.86    134.46 o
   2   6  11     1233.82      784.25     98.96 o
   3   6  11     6702.83     6401.65    121.66 o
   4   6  11    16415.32    16904.63    151.68 o
   5   6  11     4034.55     4094.29    116.34 o
  -6   7  11     3338.55     2656.94     82.17 o
  -5   7  11     2114.15     2203.02    125.59 o
  -4   7  11      784.95      909.66    112.21 o
  -3   7  11     5376.48     4876.19    121.17 o
  -2   7  11    18212.39    17833.70    146.66 o
  -1   7  11     1807.61     1998.08    100.46 o
   0   7  11    12500.99    14102.59    143.86 o
   1   7  11     1841.09     2015.94     76.26 o
   2   7  11    20334.21    19960.43    144.06 o
   3   7  11     5447.62     4830.64    118.99 o
   4   7  11      502.93      304.25     91.62 o
   5   7  11     2074.09     2264.12    114.57 o
   6   7  11     3063.86     2609.10    123.74 o
  -7   8  11     6773.59     8163.34    111.42 o
  -6   8  11    29661.45    32325.58    224.92 o
  -5   8  11     5345.83     4676.12    125.49 o
  -4   8  11     4389.57     3473.92    128.49 o
  -3   8  11    15738.68    16591.17    162.76 o
  -2   8  11    19269.10    18130.36    138.81 o
  -1   8  11     6791.24     7514.26    117.59 o
   0   8  11     2934.45     2960.05     85.17 o
   1   8  11     7065.64     7770.46    109.34 o
   2   8  11    19543.11    18503.71    131.18 o
   3   8  11    15699.48    16182.83    147.20 o
   4   8  11     4459.02     3547.23     96.45 o
   5   8  11     5434.26     4588.02     94.78 o
   6   8  11    27412.58    29812.89    179.18 o
   7   8  11     7302.76     8637.06    131.05 o
  -8   9  11      909.01      601.09     96.73 o
  -7   9  11      846.07      736.97    121.41 o
  -6   9  11     3012.12     3485.75    119.73 o
  -5   9  11     2462.58     2559.21    105.88 o
  -4   9  11     8004.40     7062.77    138.98 o
  -3   9  11      210.96       57.46     96.09 o
  -2   9  11      936.45      428.23    109.80 o
  -1   9  11     2660.58     2898.31    113.43 o
   0   9  11     8838.33     9325.69    114.24 o
   1   9  11     2604.15     2837.21    101.36 o
   2   9  11     1204.99      220.99    114.54 o
   3   9  11      200.61       16.74     62.00 o
   4   9  11     7400.23     6321.24    117.60 o
   5   9  11     2418.09     2574.83    111.71 o
   6   9  11     3656.18     3960.92    141.71 o
   7   9  11      843.39      374.06    100.40 o
   8   9  11     1145.36      965.20    106.97 o
  -9  10  11     2960.80     2602.62    155.96 o
  -8  10  11    11269.50    11267.29    184.04 o
  -7  10  11     4703.64     4628.00    153.11 o
  -6  10  11      447.56      705.44    157.56 o
  -5  10  11     3687.34     4543.69    151.32 o
  -4  10  11     9830.73     9711.67    158.19 o
  -3  10  11     1402.18     1830.13    123.34 o
  -2  10  11       60.29        0.00     57.21 o
  -1  10  11     1009.26     1165.49    112.00 o
   0  10  11     9726.61     8935.04    152.75 o
   1  10  11     1487.77     1704.31     96.75 o
   2  10  11       70.80        0.00     58.74 o
   3  10  11     1504.13     1668.42    105.85 o
   4  10  11     9870.01     9257.03    142.42 o
   5  10  11     3085.22     3705.58    140.36 o
   6  10  11      460.91      289.70     93.64 o
   7  10  11     3973.80     3401.57    148.23 o
   8  10  11    13291.62    12467.57    217.48 o
   9  10  11     3100.83     2718.00    223.84 o
 -10  11  11     4838.78     6132.51    241.92 o
  -8  11  11      979.24      620.06    263.94 o
  -6  11  11     6654.19     6727.33    286.69 o
  -4  11  11     9794.04    10093.83    230.97 o
  -2  11  11     6402.04     5925.04    226.98 o
   0  11  11     2171.97     2048.64    160.36 o
   2  11  11     5515.35     4800.74    158.09 o
   4  11  11     9667.64    10646.02    277.59 o
   6  11  11     7833.69     7832.56    223.45 o
   8  11  11      598.75      178.15    123.37 o
  10  11  11     5135.39     5668.83    386.30 o
   0   0  12    38006.09    34361.00    353.71 o
  -1   1  12    15649.15    14043.48    157.19 o
   0   1  12     2482.73     2676.04     67.56 o
   1   1  12    17789.51    15755.11    158.08 o
  -2   2  12      990.49      771.62    121.87 o
  -1   2  12    15756.94    16276.71    119.97 o
   0   2  12     7259.00     7483.37     93.16 o
   1   2  12    15663.40    16106.08    122.56 o
   2   2  12     1077.16     1526.92    126.98 o
  -3   3  12    20567.81    20345.80    255.45 o
  -2   3  12    19305.62    17854.64    127.52 o
  -1   3  12    17259.84    16572.29    132.34 o
   0   3  12       33.49        0.00     28.61 o
   1   3  12    19290.96    18431.28    155.74 o
   2   3  12    21012.39    19224.14    109.13 o
   3   3  12    21731.59    20804.31    249.35 o
  -4   4  12    30256.89    29885.04    299.28 o
  -3   4  12     1999.25     2013.14     85.44 o
  -2   4  12    23202.65    22029.33    132.20 o
  -1   4  12       58.63       16.61     34.85 o
   0   4  12    66047.02    69554.34    358.37 o
   1   4  12       52.12       46.78     50.37 o
   2   4  12    22896.93    21338.87    128.60 o
   3   4  12     2042.93     2113.11    101.37 o
   4   4  12    30016.62    29848.10    230.39 o
  -5   5  12     4274.79     3959.99    154.05 o
  -4   5  12     1708.68     1279.03    113.83 o
  -3   5  12    12254.69    12063.15     95.95 o
  -2   5  12    22748.42    25594.21    130.80 o
  -1   5  12    24820.34    26300.09    121.29 o
   0   5  12     4765.42     4692.63     87.35 o
   1   5  12    24515.61    25619.13    209.91 o
   2   5  12    25954.16    28809.80    140.23 o
   3   5  12    11165.02    10895.09    102.96 o
   4   5  12     1775.72      843.86     93.24 o
   5   5  12     4407.31     3733.54    172.11 o
  -6   6  12     2817.26     1738.95    170.95 o
  -5   6  12    29059.36    29377.51    176.79 o
  -4   6  12     3052.91     2506.69    104.15 o
  -3   6  12    23739.82    25543.28    159.45 o
  -2   6  12     1140.99     1033.01     80.50 o
  -1   6  12    27257.67    27778.99    191.71 o
   0   6  12    13963.06    14778.42    131.92 o
   1   6  12    27311.13    27430.10    172.00 o
   2   6  12     1487.11     1303.32     96.12 o
   3   6  12    23159.06    24396.71    161.04 o
   4   6  12     3322.30     2625.95    117.11 o
   5   6  12    28501.73    28946.86    185.27 o
   6   6  12     2787.58     1872.70    186.41 o
  -7   7  12     5391.41     5120.68    123.63 o
  -6   7  12    16187.13    17161.96    161.12 o
  -5   7  12     3697.96     4059.44    137.90 o
  -4   7  12     4335.44     4086.52    126.82 o
  -3   7  12     8466.01     9019.60    138.72 o
  -2   7  12    22276.41    22870.52    170.27 o
  -1   7  12    10487.68    10107.07    143.66 o
   0   7  12      699.60      993.81     98.55 o
   1   7  12    10209.28    10065.94    114.09 o
   2   7  12    22206.36    22410.67    144.29 o
   3   7  12     8047.48     8389.31    134.31 o
   4   7  12     4273.39     3923.62    135.89 o
   5   7  12     3172.21     3762.76    140.20 o
   6   7  12    16594.84    17444.75    175.25 o
   7   7  12     4314.53     4136.55    249.46 o
  -8   8  12    17098.07    15927.60    180.84 o
  -7   8  12     4717.54     4683.60    120.55 o
  -6   8  12    14227.66    14464.39    140.57 o
  -5   8  12       45.95       98.34    118.11 o
  -4   8  12    52335.61    52126.65    367.33 o
  -3   8  12      464.86      357.79     92.24 o
  -2   8  12    12699.77    13538.68    153.46 o
  -1   8  12      356.61       51.48    100.26 o
   0   8  12    73001.70    70880.57    432.53 o
   1   8  12      354.18       37.92     70.92 o
   2   8  12    11796.59    12413.05    118.87 o
   3   8  12      466.18      454.21     86.44 o
   4   8  12    48493.49    48109.32    226.09 o
   5   8  12       54.14       94.36    139.31 o
   6   8  12    13557.55    14016.51    159.15 o
   7   8  12     4702.89     4762.74    151.99 o
   8   8  12    16238.86    14226.53    244.56 o
  -9   9  12     8665.15     8411.22    219.53 o
  -8   9  12     4969.45     4598.54    125.26 o
  -7   9  12     6809.15     5913.13    123.34 o
  -6   9  12      577.83      697.85     95.74 o
  -5   9  12     6267.31     6676.98    157.14 o
  -4   9  12      732.12       96.35    112.62 o
  -3   9  12     2915.27     3208.22    153.70 o
  -2   9  12    28809.54    29801.58    204.33 o
  -1   9  12      162.13       49.56     63.91 o
   0   9  12     3782.47     2929.35    120.46 o
   1   9  12       28.69       24.55     72.91 o
   2   9  12    29231.75    30099.04    165.12 o
   3   9  12     3119.28     3246.66    112.71 o
   4   9  12      738.44      176.40     79.94 o
   5   9  12     6471.13     6738.99    154.24 o
   6   9  12      789.24      163.45    163.05 o
   7   9  12     6475.80     5211.35    147.86 o
   8   9  12     4949.60     4227.49    151.25 o
   9   9  12     8312.08     7519.88    314.08 o
 -10  10  12     7977.60     8282.87    341.75 o
  -9  10  12    10411.88    10426.83    165.21 o
  -8  10  12      344.22      365.97    123.60 o
  -7  10  12     7774.00     6760.41    143.52 o
  -6  10  12      138.73       33.07     83.75 o
  -5  10  12     8844.19     9451.88    168.99 o
  -4  10  12     8148.16     9396.41    205.49 o
  -3  10  12     9901.21     9903.97    156.31 o
  -2  10  12      532.18      205.04    161.10 o
  -1  10  12     7113.41     6907.57    137.48 o
   0  10  12     7692.37     8140.83    157.61 o
   1  10  12     7308.30     6982.96    121.60 o
   2  10  12      540.40       27.40    133.69 o
   3  10  12     9426.23     9487.59    122.75 o
   4  10  12     8437.15     9203.27    128.73 o
   5  10  12     7807.22     7804.23    134.05 o
   6  10  12       24.85      157.26     89.34 o
   7  10  12     7954.18     6827.52    150.04 o
   8  10  12      616.68      655.82    169.25 o
   9  10  12     9646.45     9414.92    282.50 o
  10  10  12     8518.04     8397.24    390.31 o
 -11  11  12     8554.55     8677.47    319.54 o
 -10  11  12    17565.21    17702.83    259.77 o
  -9  11  12     3697.38     4317.82    209.71 o
  -8  11  12     3121.51     3255.22    207.20 o
  -7  11  12     2071.56     1684.02    184.26 o
  -6  11  12     2553.56     3065.01    204.98 o
  -5  11  12      459.17      231.41    132.86 o
  -4  11  12      688.44      213.56    123.00 o
  -3  11  12     2571.42     3329.47    154.14 o
  -2  11  12    12243.13    11576.19    161.71 o
  -1  11  12     5303.82     5343.09    202.88 o
   0  11  12     1117.07      392.35     98.35 o
   1  11  12     4832.47     4404.14    124.67 o
   2  11  12    12685.59    11626.25    135.80 o
   3  11  12     2331.85     2607.52    112.48 o
   4  11  12      719.06      539.32     95.44 o
   5  11  12      642.37      193.73    106.12 o
   6  11  12     2984.42     2895.18    130.88 o
   7  11  12     2488.56     1580.08    145.90 o
   8  11  12     3149.59     2805.06    188.83 o
   9  11  12     3756.54     3927.56    232.51 o
  10  11  12    17084.59    16511.79    375.41 o
  11  11  12     8459.80     8997.30    459.02 o
 -10  12  12    13906.70    14431.54    372.65 o
  -8  12  12    25194.42    25710.19    402.29 o
  -6  12  12     2523.40     2021.53    240.80 o
  -4  12  12    25038.38    28109.24    343.25 o
  -2  12  12     5042.63     5253.82    322.19 o
   0  12  12    13496.58    14884.16    283.59 o
   2  12  12     4960.53     4497.30    168.03 o
   4  12  12    24456.74    26611.71    347.59 o
   6  12  12     2864.55     1894.16    235.37 o
   8  12  12    28077.05    28019.18    427.27 o
  10  12  12    13656.13    14265.93    498.44 o
  12  12  12    28364.32    28234.86    973.59 o
   0   1  13     7558.23     7959.55     80.59 o
  -1   2  13     2937.26     2928.53     88.00 o
   0   2  13     6416.27     7862.45     87.32 o
   1   2  13     3555.89     3667.01     87.25 o
  -2   3  13     3719.85     3501.74     87.34 o
  -1   3  13       53.97        0.00     36.25 o
   0   3  13     5579.99     5789.84     81.08 o
   1   3  13       51.42       44.59     47.78 o
   2   3  13     3641.83     3552.84     72.56 o
  -3   4  13     4255.19     3986.61     84.32 o
  -2   4  13    22310.56    24036.10    137.49 o
  -1   4  13     5758.17     5614.72     75.06 o
   0   4  13      180.43        0.00     47.31 o
   1   4  13     5190.37     5006.46     88.76 o
   2   4  13    23883.43    25605.78    204.91 o
   3   4  13     4089.33     4072.65    109.44 o
  -4   5  13     3210.11     3293.59    136.07 o
  -3   5  13     1202.57      844.37     79.90 o
  -2   5  13     1818.03     1788.92     86.14 o
  -1   5  13     3755.26     3754.76     80.57 o
   0   5  13     5850.53     6805.16    124.12 o
   1   5  13     3800.12     3859.27     88.75 o
   2   5  13     1842.43     1705.83     79.06 o
   3   5  13     1215.64      856.24     73.68 o
   4   5  13     2934.98     2694.18    109.00 o
  -5   6  13      898.69      717.37    116.93 o
  -4   6  13     9912.06    11218.26    130.61 o
  -3   6  13     9846.98     9020.61    120.43 o
  -2   6  13     2577.50     2714.24     82.35 o
  -1   6  13    15149.67    15165.20    126.77 o
   0   6  13    15322.16    15830.66    155.95 o
   1   6  13    14873.43    15138.00    141.45 o
   2   6  13     2580.17     2728.40    113.21 o
   3   6  13     9414.15     8765.13    114.91 o
   4   6  13     9870.65    10744.97    133.94 o
   5   6  13      670.67      526.15    118.55 o
  -6   7  13      613.49      559.09    104.23 o
  -5   7  13      715.14      276.50     77.06 o
  -4   7  13      543.01      245.89     71.81 o
  -3   7  13       50.48       38.64    104.63 o
  -2   7  13     1130.64      663.36    134.36 o
  -1   7  13     1838.57     1991.76    122.80 o
   0   7  13     9505.30     8939.39    145.37 o
   1   7  13     1823.08     1824.44     92.03 o
   2   7  13     1692.49     1288.18     72.39 o
   3   7  13       53.65      133.99     62.85 o
   4   7  13      508.91      275.66     93.35 o
   5   7  13      704.05      318.38    115.36 o
   6   7  13      590.95      420.61    113.80 o
  -7   8  13     3412.22     3384.51    116.41 o
  -6   8  13     5632.88     5618.35    120.70 o
  -5   8  13    11550.84    11052.05    172.98 o
  -4   8  13     2535.65     3202.67    168.91 o
  -3   8  13     5019.81     4835.59    146.11 o
  -2   8  13    18142.46    19435.90    171.34 o
  -1   8  13     2198.82     2121.59    132.28 o
   0   8  13        1.41       51.17     61.50 o
   1   8  13     2483.37     2274.76    111.21 o
   2   8  13    17689.50    18847.71    128.07 o
   3   8  13     4893.36     4575.66    125.41 o
   4   8  13     2471.36     3005.22    140.78 o
   5   8  13    10994.13    10579.75    166.73 o
   6   8  13     5206.34     5348.91    159.53 o
   7   8  13     3155.40     3263.23    187.42 o
  -8   9  13      513.82      529.29    115.15 o
  -7   9  13     3830.28     3254.46    132.94 o
  -6   9  13     2738.52     2184.82    163.56 o
  -5   9  13      606.87      502.74    131.14 o
  -4   9  13      345.61       98.33    115.62 o
  -3   9  13     1521.01      684.07    134.51 o
  -2   9  13     1930.15     2106.93    131.91 o
  -1   9  13     3074.02     2899.63    118.87 o
   0   9  13    31145.19    29403.43    204.82 o
   1   9  13     3105.99     3075.83    117.37 o
   2   9  13     2567.04     2640.51    106.62 o
   3   9  13     1525.76      978.92    100.20 o
   4   9  13      228.46      117.92     78.55 o
   5   9  13      614.27      338.92     85.13 o
   6   9  13     3067.18     2572.75    155.73 o
   7   9  13     3823.66     3142.63    167.27 o
   8   9  13      614.08      135.28    121.35 o
  -9  10  13     8362.71     8769.27    204.66 o
  -8  10  13     8870.69     8494.07    217.17 o
  -7  10  13     3529.72     3090.47    166.07 o
  -6  10  13     3489.50     3356.79    159.10 o
  -5  10  13     1229.69      735.36    119.14 o
  -4  10  13    11678.50     9929.88    179.79 o
  -3  10  13      361.81       42.33     91.69 o
  -2  10  13     1517.88     1796.45    175.90 o
  -1  10  13     2225.23     1808.61    119.72 o
   0  10  13     2980.32     3912.66    130.53 o
   1  10  13     1725.29     1002.48     98.23 o
   2  10  13     1596.77     1851.51    111.69 o
   3  10  13      169.55       43.10     67.75 o
   4  10  13    11174.92     9263.12    155.74 o
   5  10  13      863.94      539.42    122.41 o
   6  10  13     3474.33     3678.63    181.74 o
   7  10  13     3126.41     2677.22    157.90 o
   8  10  13     8818.77     7904.43    230.69 o
   9  10  13     8299.89     8084.24    256.41 o
 -10  11  13     4059.40     4406.95    213.62 o
  -9  11  13      130.69       16.71     79.21 o
  -8  11  13     1915.44     1587.24    225.74 o
  -7  11  13      181.96       31.72     71.18 o
  -6  11  13      175.74       61.61    158.45 o
  -5  11  13       79.26       74.96    203.15 o
  -4  11  13     5751.67     5777.38    191.67 o
  -3  11  13     1430.36      582.75    219.07 o
  -2  11  13     4281.29     4556.56    151.99 o
  -1  11  13      751.83      558.76    114.79 o
   0  11  13      106.08      171.85    170.94 o
   1  11  13      748.89      948.16    109.37 o
   2  11  13     3932.01     3762.88    122.89 o
   3  11  13     1426.64     1132.32    120.47 o
   4  11  13     5761.93     5600.30    135.66 o
   5  11  13       85.49        0.00     80.51 o
   6  11  13      341.94      115.73    110.32 o
   7  11  13      181.15        1.92     85.49 o
   8  11  13     2104.55     1258.73    200.35 o
   9  11  13      126.13      200.51    329.34 o
  10  11  13     4284.47     4272.48    242.08 o
 -11  12  13     3318.99     3856.00    290.02 o
 -10  12  13    18051.50    19673.24    313.40 o
  -9  12  13     4196.86     3922.62    261.35 o
  -8  12  13     5568.31     5788.16    268.99 o
  -7  12  13     3642.21     4125.43    232.31 o
  -6  12  13    12969.24    11687.77    271.00 o
  -5  12  13      426.23      174.13    149.21 o
  -4  12  13     1530.34     1212.82    193.94 o
  -3  12  13     3777.36     3829.72    172.84 o
  -2  12  13     3815.58     3864.55    206.01 o
  -1  12  13     5525.85     6254.26    210.80 o
   0  12  13     1099.42      446.42    111.70 o
   1  12  13     5278.15     5440.31    148.59 o
   2  12  13     2731.71     2499.18    126.07 o
   3  12  13     3489.32     3408.17    123.59 o
   4  12  13     1542.89     1016.83    141.23 o
   5  12  13      557.54      327.42    136.83 o
   6  12  13    12955.72    11284.34    218.23 o
   7  12  13     4079.54     3903.81    215.66 o
   8  12  13     5524.14     5605.52    243.58 o
   9  12  13     4447.93     4286.72    242.58 o
  10  12  13    18912.91    20243.34    325.61 o
  11  12  13     3228.72     3334.64    276.83 o
 -12  13  13     1653.45     1114.76    401.83 o
 -10  13  13      778.01     1142.57    421.67 o
  -8  13  13    14618.58    15334.83    517.22 o
  -6  13  13      759.60      349.49    373.57 o
  -4  13  13     5923.91     6063.25    334.33 o
  -2  13  13    17768.39    18267.03    297.78 o
   0  13  13    11153.47    11167.07    267.70 o
   2  13  13    17164.02    17571.62    261.94 o
   4  13  13     6192.99     6390.06    261.80 o
   6  13  13      859.20     1101.60    310.42 o
   8  13  13    14577.49    14887.31    401.18 o
  10  13  13      990.53      490.94    207.52 o
  12  13  13     1389.04     1105.08    379.85 o
   0   0  14     6598.01     5625.96    232.33 o
  -1   1  14     7242.75     7131.94    123.57 o
   0   1  14    20067.56    21609.36    127.08 o
   1   1  14     6916.10     6719.00    165.65 o
  -2   2  14    38317.30    38452.29    237.23 o
  -1   2  14     1286.10      896.51     83.10 o
   0   2  14     8346.21     7588.97    104.85 o
   1   2  14     1326.22      861.53    101.39 o
   2   2  14    39057.41    38323.16    262.31 o
  -3   3  14     9425.84    10463.28    148.03 o
  -2   3  14      342.79       13.13     42.73 o
  -1   3  14     8925.73     8451.48     90.15 o
   0   3  14    13774.17    12593.46     99.44 o
   1   3  14     9552.26     9052.65     94.28 o
   2   3  14      333.05      113.96     71.41 o
   3   3  14    10926.04    12039.67    167.97 o
  -4   4  14     7134.41     7330.98    167.45 o
  -3   4  14    11855.85    13232.44    127.96 o
  -2   4  14     6360.65     5408.23     93.35 o
  -1   4  14    15920.52    14653.91    107.97 o
   0   4  14     6709.51     7954.10    100.06 o
   1   4  14    15604.85    14536.71    115.18 o
   2   4  14     7884.23     6847.80     94.55 o
   3   4  14    11519.89    12503.73    132.51 o
   4   4  14     6413.17     6395.79    164.71 o
  -5   5  14     5596.69     7050.71    238.03 o
  -4   5  14     9478.31     9357.76    184.09 o
  -3   5  14     2620.65     2749.95     92.10 o
  -2   5  14      878.65     1199.17     85.54 o
  -1   5  14     1839.75     2216.76     90.00 o
   0   5  14    27536.33    27435.87    184.62 o
   1   5  14     2312.90     2839.36     89.39 o
   2   5  14      822.80     1114.80     81.95 o
   3   5  14     3306.11     3277.40     78.44 o
   4   5  14     9518.17     9269.27    137.11 o
   5   5  14     4838.96     5396.70    179.41 o
  -6   6  14     9297.89     9191.72    215.13 o
  -5   6  14     3347.94     3402.92    126.77 o
  -4   6  14     2558.27     3258.87    122.97 o
  -3   6  14      549.79      389.79     71.92 o
  -2   6  14    22531.27    22027.64    129.74 o
  -1   6  14      222.78      316.23     88.74 o
   0   6  14     4369.95     3799.76     98.33 o
   1   6  14      215.00      385.67    107.24 o
   2   6  14    25331.10    24747.37    126.13 o
   3   6  14      536.96      385.84    124.84 o
   4   6  14     2148.41     2528.67    120.63 o
   5   6  14     3365.39     3361.24    142.12 o
   6   6  14     8646.23     8127.91    242.95 o
  -7   7  14     5326.60     5242.67    238.33 o
  -6   7  14      578.09      107.90     71.90 o
  -5   7  14     6554.56     7361.31    144.29 o
  -4   7  14     8427.58     7567.82    127.62 o
  -3   7  14     1331.32     1476.94    121.22 o
  -2   7  14      110.32       81.88     80.10 o
  -1   7  14     1138.07      857.08    103.21 o
   0   7  14    24167.69    23597.05    182.22 o
   1   7  14     1344.78      279.79    150.28 o
   2   7  14      119.75       11.39    124.48 o
   3   7  14     1038.70      976.35    113.60 o
   4   7  14     9334.15     8603.06    155.37 o
   5   7  14     5594.24     6394.05    144.28 o
   6   7  14      525.47      207.06    124.88 o
   7   7  14     4569.70     4508.26    276.53 o
  -8   8  14     2452.01     2689.40    221.91 o
  -7   8  14    11074.09    10883.09    155.25 o
  -6   8  14      262.88       41.23     90.43 o
  -5   8  14     4281.44     3895.37    135.18 o
  -4   8  14     5506.54     5474.23    165.91 o
  -3   8  14    14489.25    13945.19    206.34 o
  -2   8  14     1149.66     1111.93    139.12 o
  -1   8  14    12299.78    11565.67    156.58 o
   0   8  14     9159.02     8303.94    154.12 o
   1   8  14    12203.44    11374.90    134.01 o
   2   8  14      929.95      387.51    142.09 o
   3   8  14    14821.20    13968.16    130.57 o
   4   8  14     6098.43     6281.35    158.64 o
   5   8  14     4090.19     4051.85    155.11 o
   6   8  14      545.27      201.43     88.41 o
   7   8  14     9688.87     9414.79    232.73 o
   8   8  14     1957.87     2137.59    350.49 o
  -9   9  14      887.14      684.48    234.13 o
  -8   9  14    23920.57    25175.24    225.54 o
  -7   9  14     1133.28      536.22    216.26 o
  -6   9  14    10043.88    10479.27    177.41 o
  -5   9  14      521.96      136.20    103.15 o
  -4   9  14     7945.57     7254.17    168.77 o
  -3   9  14     6518.31     7134.73    153.70 o
  -2   9  14     2821.50     3608.46    139.37 o
  -1   9  14     8278.12     8017.31    177.35 o
   0   9  14     1295.10     1283.72    124.67 o
   1   9  14     8097.33     7769.45    138.79 o
   2   9  14     2850.62     3463.73    136.62 o
   3   9  14     6000.74     6161.61    116.35 o
   4   9  14     8091.87     7511.73    160.38 o
   5   9  14      686.19      595.45    108.82 o
   6   9  14     9926.96    10700.25    192.76 o
   7   9  14     1649.17     1914.19    186.49 o
   8   9  14    22675.96    23428.75    289.11 o
   9   9  14      556.28      754.70    430.25 o
 -10  10  14    33657.14    35606.72    371.80 o
  -9  10  14      309.57      524.90    177.56 o
  -8  10  14     8249.99     8357.71    211.54 o
  -7  10  14      365.51       48.29    115.56 o
  -6  10  14    10770.01    10412.19    210.41 o
  -5  10  14       73.35        0.00     49.72 o
  -4  10  14     1499.83     1070.13    160.31 o
  -3  10  14      399.32       77.71    123.40 o
  -2  10  14    18682.75    18727.28    205.77 o
  -1  10  14      385.96      141.34     99.80 o
   0  10  14      140.73       60.21     69.25 o
   1  10  14      379.53      616.65    127.82 o
   2  10  14    16764.57    16733.55    178.85 o
   3  10  14      399.99      193.29     73.89 o
   4  10  14     1066.80      822.30     94.51 o
   5  10  14       80.93       89.10     97.27 o
   6  10  14    11802.18    11650.96    182.73 o
   7  10  14      401.49      104.48    114.42 o
   8  10  14     7853.54     7552.73    233.59 o
   9  10  14      318.95       35.48    134.57 o
  10  10  14    31952.91    33872.06    478.03 o
 -11  11  14      386.18      455.29    242.10 o
 -10  11  14      642.51      762.25    189.64 o
  -9  11  14     2570.74     2265.90    210.81 o
  -8  11  14     6291.84     5732.70    225.81 o
  -7  11  14     4761.26     4735.59    234.40 o
  -6  11  14     1206.85     1320.79    187.21 o
  -5  11  14     2005.55     2345.26    194.29 o
  -4  11  14    11595.60    11874.54    195.87 o
  -3  11  14     3022.24     3392.51    162.78 o
  -2  11  14      231.61      239.23    135.58 o
  -1  11  14     2631.08     2991.12    142.43 o
   0  11  14     5885.74     5995.46    142.58 o
   1  11  14     2451.60     3102.67    141.03 o
   2  11  14      252.16       98.34     72.89 o
   3  11  14     2753.97     2937.15    143.15 o
   4  11  14    11786.18    11818.17    166.06 o
   5  11  14     2490.62     2656.71    155.42 o
   6  11  14     1279.92     1291.70    129.79 o
   7  11  14     4936.56     5055.69    204.25 o
   8  11  14     6326.53     5648.97    232.14 o
   9  11  14     2170.86     1607.79    233.40 o
  10  11  14      639.15      716.83    344.48 o
  11  11  14      325.50        0.00    204.25 o
 -12  12  14     3499.19     3661.71    386.94 o
 -11  12  14     5009.35     4422.90    245.99 o
 -10  12  14       87.87       32.22     77.81 o
  -9  12  14    12996.83    13181.92    299.71 o
  -8  12  14     6179.75     6362.58    264.45 o
  -7  12  14    13049.47    12712.90    297.96 o
  -6  12  14      760.38      581.56    209.24 o
  -5  12  14    10007.63    10096.83    285.38 o
  -4  12  14     2742.43     2592.85    249.33 o
  -3  12  14     7409.27     7509.17    186.30 o
  -2  12  14     3670.70     4096.28    160.66 o
  -1  12  14     4741.94     5171.88    155.49 o
   0  12  14       59.32      317.19    254.16 o
   1  12  14     4760.50     4852.71    148.87 o
   2  12  14     3563.40     3868.79    146.82 o
   3  12  14     7432.26     7007.05    159.03 o
   4  12  14     2676.27     2267.43    142.94 o
   5  12  14    10570.13    10458.51    242.37 o
   6  12  14      756.70      551.29    132.66 o
   7  12  14    13739.02    13697.59    259.42 o
   8  12  14     6423.94     6247.61    235.52 o
   9  12  14    13163.88    12949.30    259.17 o
  10  12  14       21.72       69.22    158.05 o
  11  12  14     4337.04     3527.72    258.68 o
  12  12  14     3254.74     3251.03    395.98 o
 -13  13  14      345.74      694.15    471.22 o
 -12  13  14     1729.55      965.92    233.28 o
 -11  13  14      430.89      323.37    304.74 o
 -10  13  14        4.83       94.26    271.36 o
  -9  13  14     1690.56     1156.87    288.67 o
  -8  13  14     3317.59     3146.78    291.27 o
  -7  13  14     7541.79     6980.92    327.05 o
  -6  13  14      656.78      705.11    335.17 o
  -5  13  14     7075.82     7254.03    299.47 o
  -4  13  14    11213.27    12269.50    333.89 o
  -3  13  14      586.52      499.16    172.59 o
  -2  13  14      868.76      795.44    171.30 o
  -1  13  14      252.27      351.28    153.36 o
   0  13  14     7002.90     7506.35    185.88 o
   1  13  14      469.42        7.87    118.28 o
   2  13  14      849.39      490.38    116.52 o
   3  13  14      814.03      203.48    114.73 o
   4  13  14    10609.69    11380.15    208.25 o
   5  13  14     7418.61     7054.31    208.79 o
   6  13  14      672.44      132.20    141.41 o
   7  13  14     7597.79     7094.45    237.57 o
   8  13  14     3772.95     3357.35    230.64 o
   9  13  14     1662.16      733.40    194.98 o
  10  13  14        5.19       43.23    206.97 o
  11  13  14      369.58      402.08    303.91 o
  12  13  14     1450.47     1301.14    277.15 o
  13  13  14      232.94      389.27    377.47 o
 -14  14  14     1622.34     2071.97   1014.11 o
 -12  14  14       50.46       42.53    575.39 o
 -10  14  14     4438.59     4438.42    447.47 o
  -8  14  14     1795.51     1250.41    405.42 o
  -6  14  14    18846.50    19029.58    418.15 o
  -4  14  14      340.54      324.11    415.56 o
  -2  14  14    10186.60     9615.84    274.19 o
   0  14  14     1969.19     2599.30    331.81 o
   2  14  14     9724.82     8894.47    294.49 o
   4  14  14      273.85      115.41    141.02 o
   6  14  14    18753.02    18640.14    416.42 o
   8  14  14     2059.12      975.41    312.23 o
  10  14  14     4546.95     4490.00    343.77 o
  12  14  14      138.43      289.02    384.09 o
  14  14  14     2108.91     1949.75    681.27 o
   0   1  15     2172.49     2057.05     87.33 o
  -1   2  15     7763.30     7990.59    103.90 o
   0   2  15    10809.79     9049.15     94.10 o
   1   2  15     7510.93     7481.43    118.91 o
  -2   3  15      424.45       49.07     83.09 o
  -1   3  15      788.26      331.48     76.21 o
   0   3  15    16092.67    16468.88    115.46 o
   1   3  15      792.25      725.47     55.12 o
   2   3  15      319.77      329.79     89.97 o
  -3   4  15     2146.43     1706.09     92.89 o
  -2   4  15    16090.54    14993.26    119.83 o
  -1   4  15     3753.80     3577.78     76.33 o
   0   4  15     2601.94     1928.61     90.88 o
   1   4  15     3735.20     3493.03     99.38 o
   2   4  15    16361.13    14707.90    130.36 o
   3   4  15     2183.51     1862.74    114.65 o
  -4   5  15     4894.19     4847.55    135.75 o
  -3   5  15     9987.34    10089.46    141.77 o
  -2   5  15      977.29      718.69     91.05 o
  -1   5  15     5560.50     4951.18     88.44 o
   0   5  15     2873.41     3129.44     91.37 o
   1   5  15     5535.04     5076.30     98.97 o
   2   5  15      995.56      902.83    109.28 o
   3   5  15     9992.90     9707.79    121.93 o
   4   5  15     4696.57     4207.80    130.29 o
  -5   6  15     4325.36     4502.75    131.90 o
  -4   6  15    12668.13    13695.13    143.66 o
  -3   6  15     9883.78    10623.98    131.70 o
  -2   6  15     1775.32     1702.88    119.02 o
  -1   6  15     2485.48     2706.49    133.49 o
   0   6  15     7099.42     7030.58    114.75 o
   1   6  15     2755.18     2713.94     97.84 o
   2   6  15     1770.50     1844.27    149.74 o
   3   6  15    10494.33    10791.25    120.44 o
   4   6  15    11932.10    12470.76    147.30 o
   5   6  15     5011.99     5047.03    136.67 o
  -6   7  15      209.93        0.00     34.55 o
  -5   7  15     3614.33     4286.76    139.05 o
  -4   7  15     6453.63     7900.50    152.56 o
  -3   7  15     5318.65     5204.08    138.23 o
  -2   7  15     3447.44     3294.80    129.93 o
  -1   7  15     1648.17     1630.11    107.19 o
   0   7  15      898.60      350.52     72.00 o
   1   7  15     1655.56     1605.88    109.04 o
   2   7  15     3078.84     2819.57    129.21 o
   3   7  15     5317.80     5293.99    163.09 o
   4   7  15     6804.93     8224.16    161.72 o
   5   7  15     3551.88     3828.19    152.98 o
   6   7  15      432.40       77.31    120.80 o
  -7   8  15     2194.78     1343.98    136.57 o
  -6   8  15     9202.18     9076.38    163.72 o
  -5   8  15     4350.50     3929.01    140.71 o
  -4   8  15     1815.25     1468.04    139.75 o
  -3   8  15     2955.65     3137.04    139.97 o
  -2   8  15     8659.60     9263.52    157.86 o
  -1   8  15     2995.14     2754.88    143.88 o
   0   8  15     2151.45     2246.90    149.85 o
   1   8  15     3209.26     2952.69    146.24 o
   2   8  15     9209.97     9933.64    148.48 o
   3   8  15     2834.37     2973.06    142.55 o
   4   8  15     1746.66     1815.50    147.57 o
   5   8  15     3798.73     3761.24    158.61 o
   6   8  15    10235.48    10659.23    191.28 o
   7   8  15     1841.76     1114.57    173.99 o
  -8   9  15     2266.61     1746.05    147.24 o
  -7   9  15     2630.67     2662.64    152.65 o
  -6   9  15     2066.58     1805.34    148.98 o
  -5   9  15     3086.35     2679.85    147.25 o
  -4   9  15     3308.33     3348.74    173.62 o
  -3   9  15       59.71      446.06    326.51 o
  -2   9  15     1535.86     1402.58    138.97 o
  -1   9  15     6191.08     6474.38    151.40 o
   0   9  15     7882.45     7919.51    161.31 o
   1   9  15     6198.52     6386.45    157.86 o
   2   9  15     1392.18     1221.59    148.73 o
   3   9  15       52.63       19.82    141.83 o
   4   9  15     4040.42     4085.56    153.25 o
   5   9  15     3096.31     3167.95    162.26 o
   6   9  15     1706.34     1950.47    151.90 o
   7   9  15     2649.08     2848.43    202.05 o
   8   9  15     2282.39     1914.32    241.95 o
  -9  10  15     4042.61     4207.39    188.16 o
  -8  10  15    10037.52     9841.66    220.18 o
  -7  10  15     4248.20     4145.31    179.54 o
  -6  10  15     4070.32     3338.23    175.40 o
  -5  10  15      575.85      329.06    160.69 o
  -4  10  15     5424.91     5653.76    238.66 o
  -3  10  15      545.84      143.50    137.96 o
  -2  10  15      916.59      826.38    130.00 o
  -1  10  15     1292.38     1600.52    161.88 o
   0  10  15    12841.60    13424.38    179.77 o
   1  10  15     1173.74      968.39    109.23 o
   2  10  15      941.24      573.85    102.10 o
   3  10  15      577.42       68.46    106.83 o
   4  10  15     5342.60     5303.74    160.40 o
   5  10  15      405.53       87.18    108.76 o
   6  10  15     4105.60     3729.59    164.13 o
   7  10  15     4433.23     4475.08    211.02 o
   8  10  15     8931.25     8631.10    241.23 o
   9  10  15     4052.35     4175.10    262.31 o
 -10  11  15     1262.84       49.33    269.90 o
  -9  11  15      324.97      238.28    102.96 o
  -8  11  15     2222.96     2868.07    193.04 o
  -7  11  15      198.12        0.00     44.63 o
  -6  11  15     1959.35     1676.60    194.00 o
  -5  11  15      347.53        0.00     74.35 o
  -4  11  15      582.45      692.36    224.06 o
  -3  11  15      833.11      190.35    117.52 o
  -2  11  15     2233.19     2167.81    183.99 o
  -1  11  15      336.55      161.44     98.74 o
   0  11  15     1157.43      472.58    133.04 o
   1  11  15      349.83      231.20     90.88 o
   2  11  15     2141.06     2312.71    153.85 o
   3  11  15      833.18      773.77    157.12 o
   4  11  15      661.65      267.25     85.73 o
   5  11  15      356.70      113.37    104.77 o
   6  11  15     1786.90     1290.25    143.87 o
   7  11  15      204.19        0.00    193.48 o
   8  11  15     2200.26     2303.15    244.36 o
   9  11  15      332.12       79.35    163.68 o
  10  11  15     1128.54       53.67    252.76 o
 -11  12  15     1466.54      745.33    159.65 o
 -10  12  15     5258.83     4947.22    227.61 o
  -9  12  15     1525.68      896.73    267.05 o
  -8  12  15     1508.66      980.21    220.36 o
  -7  12  15     3564.60     3572.03    258.61 o
  -6  12  15     4657.04     3755.05    234.72 o
  -5  12  15     3249.17     3331.46    231.83 o
  -4  12  15      916.98      748.65    184.64 o
  -3  12  15      972.47      792.66    154.60 o
  -2  12  15     6344.98     6727.97    197.93 o
  -1  12  15     3431.45     3645.15    184.22 o
   0  12  15      719.11      350.45    105.46 o
   1  12  15     3474.67     3581.98    163.99 o
   2  12  15     5797.20     6091.15    162.33 o
   3  12  15     1061.41     1128.55    159.48 o
   4  12  15      887.77      526.02    126.08 o
   5  12  15     3594.44     3918.19    190.47 o
   6  12  15     4933.76     4621.50    192.01 o
   7  12  15     3562.52     3447.95    196.70 o
   8  12  15     1487.23      479.32    201.81 o
   9  12  15     1519.85      428.48    173.84 o
  10  12  15     5599.09     5114.90    285.31 o
  11  12  15     1621.76      424.94    250.49 o
 -12  13  15     1161.87      458.75    263.49 o
 -11  13  15      657.05      728.97    266.21 o
 -10  13  15      426.01       31.15     80.93 o
  -9  13  15       48.16      135.25    135.67 o
  -8  13  15     1085.62      882.04    260.96 o
  -7  13  15       73.35        0.00      1.74 o
  -6  13  15      457.83      100.13    167.72 o
  -5  13  15     1403.71     1091.01    167.51 o
  -4  13  15     5914.74     6141.65    222.94 o
  -3  13  15     2384.96     2865.35    182.50 o
  -2  13  15     2881.06     3013.81    189.48 o
  -1  13  15     1967.99     2600.91    222.68 o
   0  13  15      178.77       19.57    107.73 o
   1  13  15     1982.25     1895.62    168.38 o
   2  13  15     2624.11     2695.66    185.80 o
   3  13  15     2388.09     2381.31    204.78 o
   4  13  15     6073.28     6414.66    207.64 o
   5  13  15     1412.73     1080.75    191.04 o
   6  13  15      339.84        9.53    166.06 o
   7  13  15       76.69        3.85     64.31 o
   8  13  15     1088.50      762.84    189.51 o
   9  13  15       49.35        0.00    102.37 o
  10  13  15      437.70       77.10    217.11 o
  11  13  15      662.71       52.45    218.44 o
  12  13  15      986.62      141.40    255.76 o
 -13  14  15      198.25      194.76    242.81 o
 -12  14  15     2077.92     2097.63    262.00 o
 -11  14  15      187.34      234.52    212.06 o
 -10  14  15      130.61      201.20    120.33 o
  -9  14  15     1262.33      688.84    186.53 o
  -8  14  15     2571.42     2221.91    276.32 o
  -7  14  15      738.88      186.99    205.52 o
  -6  14  15      389.26      128.81    163.97 o
  -5  14  15     2150.48     2893.93    229.37 o
  -4  14  15     7897.59     8471.09    219.10 o
  -3  14  15     2400.99     2077.86    193.08 o
  -2  14  15      114.22       67.67    111.33 o
  -1  14  15      625.46       19.35     97.49 o
   0  14  15     1946.72     1159.10    206.02 o
   1  14  15      583.82        0.00    102.96 o
   2  14  15       92.44       16.69    108.86 o
   3  14  15     2115.53     1772.88    197.03 o
   4  14  15     8096.65     8292.88    240.63 o
   5  14  15     1965.46     2399.95    213.23 o
   6  14  15      411.55      190.63    198.81 o
   7  14  15      811.74      321.73    137.52 o
   8  14  15     2724.86     2158.22    236.61 o
   9  14  15     1522.85       90.51    219.71 o
  10  14  15      130.11      154.61    244.91 o
  11  14  15      210.87      130.80    244.18 o
  12  14  15     2290.73     2247.42    272.87 o
  13  14  15      226.42       42.49    150.14 o
 -14  15  15      761.81      334.73    356.50 o
 -12  15  15      423.88      730.36    413.03 o
 -10  15  15       76.82       58.06    601.06 o
  -8  15  15     1486.16      461.27    198.94 o
  -6  15  15      907.61     1501.02    407.15 o
  -4  15  15     6026.19     7075.21    333.06 o
  -2  15  15     2990.31     3823.04    346.14 o
   0  15  15      146.38      668.14    593.40 o
   2  15  15     3453.10     3654.46    258.00 o
   4  15  15     5473.64     5722.16    347.53 o
   6  15  15      835.18        0.00    121.09 o
   8  15  15     1644.15      256.84    399.12 o
  10  15  15      104.89      673.69    584.87 o
  12  15  15      311.09      718.10    500.26 o
  14  15  15      788.30      273.27    408.03 o
   0   0  16    61984.68    63577.75    471.80 o
  -1   1  16    12490.30    11408.55    146.06 o
   0   1  16     2853.04     2374.61    123.05 o
   1   1  16    11918.88    11338.33    206.70 o
  -2   2  16     3433.92     2795.21    109.98 o
  -1   2  16    10071.50     8923.91    105.33 o
   0   2  16     5555.07     5029.30    120.35 o
   1   2  16    10264.84     8952.97    124.73 o
   2   2  16     3814.97     3062.64    192.58 o
  -3   3  16    20838.77    21831.83    185.78 o
  -2   3  16    14576.17    14815.21    119.66 o
  -1   3  16     6810.40     6809.51     91.66 o
   0   3  16      178.64       92.52     39.79 o
   1   3  16     5697.81     5813.31     94.19 o
   2   3  16    13990.74    13758.73    149.11 o
   3   3  16    19321.52    19682.50    270.08 o
  -4   4  16    50795.78    50733.32    337.09 o
  -3   4  16      148.88       99.69     65.26 o
  -2   4  16    13666.48    12924.15    124.87 o
  -1   4  16      277.74      275.69     58.33 o
   0   4  16    33673.30    33786.19    174.59 o
   1   4  16      314.78      145.46     78.36 o
   2   4  16    12914.42    12106.87    144.73 o
   3   4  16      131.81      241.42     92.09 o
   4   4  16    47003.24    46245.25    335.79 o
  -5   5  16      215.12      298.53    178.86 o
  -4   5  16    12859.49    12836.91    152.75 o
  -3   5  16     9855.70     9252.71    127.24 o
  -2   5  16    23710.60    22383.38    132.34 o
  -1   5  16     5147.79     4896.74    113.47 o
   0   5  16      722.74      375.84     92.67 o
   1   5  16     5052.49     4844.72    106.28 o
   2   5  16    21077.32    19651.36    158.68 o
   3   5  16     9341.47     8379.13    125.08 o
   4   5  16    12683.67    11831.49    148.14 o
   5   5  16      165.12      156.66    150.85 o
  -6   6  16     4386.59     4249.21    250.89 o
  -5   6  16    10938.89    10977.83    146.96 o
  -4   6  16     5195.47     5638.05    160.70 o
  -3   6  16    14261.42    14587.48    165.49 o
  -2   6  16       88.45       49.94     76.51 o
  -1   6  16    11078.00    11209.89    154.68 o
   0   6  16     5515.99     5188.50    104.20 o
   1   6  16    11050.63    10977.75    128.79 o
   2   6  16      222.47      118.90     98.06 o
   3   6  16    14153.19    13778.99    158.21 o
   4   6  16     4396.93     4596.66    143.14 o
   5   6  16     9679.05     9617.27    150.02 o
   6   6  16     5102.75     4642.97    232.02 o
  -7   7  16     5797.51     5306.26    216.84 o
  -6   7  16     4573.90     4937.42    155.16 o
  -5   7  16      604.78      837.10    137.82 o
  -4   7  16     4744.42     4125.66    133.55 o
  -3   7  16     1871.18     1492.97    128.16 o
  -2   7  16    13637.16    13127.16    158.23 o
  -1   7  16     7139.59     7153.20    146.63 o
   0   7  16      552.69      279.54     99.75 o
   1   7  16     7018.70     7034.71    145.50 o
   2   7  16    12578.84    12096.21    156.45 o
   3   7  16     1826.91     1606.15    128.83 o
   4   7  16     4612.27     4259.10    164.83 o
   5   7  16      883.83      310.71    150.33 o
   6   7  16     4492.98     5023.10    149.29 o
   7   7  16     5836.54     5682.64    291.58 o
  -8   8  16    34970.20    36373.58    616.78 o
  -7   8  16      670.55      549.06    103.47 o
  -6   8  16     6931.70     5147.82    155.37 o
  -5   8  16      491.14       73.97     98.41 o
  -4   8  16    12696.52    13064.29    174.75 o
  -3   8  16     1037.89      718.06    129.57 o
  -2   8  16     3696.20     4082.17    137.77 o
  -1   8  16      840.18      944.83    112.67 o
   0   8  16    17769.55    18060.85    169.25 o
   1   8  16      848.23      742.52    107.76 o
   2   8  16     3991.55     4169.94    134.72 o
   3   8  16     1002.34      211.65    160.62 o
   4   8  16    13270.56    13668.26    188.66 o
   5   8  16      482.23      244.66    130.54 o
   6   8  16     6759.16     5113.51    169.60 o
   7   8  16      721.99      351.93    249.62 o
   8   8  16    34263.32    34558.98    683.23 o
  -9   9  16     3680.77     3964.18    256.55 o
  -8   9  16     3354.30     2956.17    171.92 o
  -7   9  16     6235.21     6434.59    164.39 o
  -6   9  16     6143.75     6029.21    168.94 o
  -5   9  16     3186.40     2414.22    156.22 o
  -4   9  16      912.42      155.59    129.04 o
  -3   9  16     1910.92     1782.44    156.92 o
  -2   9  16     8371.76     8102.42    165.72 o
  -1   9  16     2547.10     3271.23    154.37 o
   0   9  16     2800.05     2211.62    160.20 o
   1   9  16     2550.18     3402.94    157.84 o
   2   9  16     8169.30     7896.87    168.74 o
   3   9  16     1711.65     1336.82    131.25 o
   4   9  16      891.96      190.47    138.32 o
   5   9  16     2945.28     2370.63    159.49 o
   6   9  16     6933.76     7291.03    190.38 o
   7   9  16     6214.73     6610.99    208.05 o
   8   9  16     3365.12     3262.21    340.12 o
   9   9  16     4159.89     4383.59    392.23 o
 -10  10  16     3054.07     3407.84    256.39 o
  -9  10  16     9232.26     9687.73    199.25 o
  -8  10  16     5402.22     5708.30    191.44 o
  -7  10  16     8686.54     8662.11    203.81 o
  -6  10  16      144.92       15.71    137.96 o
  -5  10  16     6550.37     6388.66    170.84 o
  -4  10  16     3182.22     2281.54    186.29 o
  -3  10  16     8092.18     8387.41    188.20 o
  -2  10  16     1991.62     1895.19    155.37 o
  -1  10  16    10093.65     9300.52    184.50 o
   0  10  16      494.08      792.30    158.97 o
   1  10  16     9940.98     9203.22    182.88 o
   2  10  16     1825.23     1404.31    154.71 o
   3  10  16     7693.18     8181.92    173.83 o
   4  10  16     3590.52     2833.95    159.07 o
   5  10  16     7267.76     7448.72    175.29 o
   6  10  16       59.84      152.69    206.42 o
   7  10  16     9044.19     9439.46    216.70 o
   8  10  16     5454.86     5746.99    229.93 o
   9  10  16     9292.54     9956.42    294.67 o
  10  10  16     2632.10     2677.40    527.58 o
 -11  11  16      443.12        3.06    174.20 o
 -10  11  16     3725.75     3551.62    195.66 o
  -9  11  16     2108.76     2251.19    188.02 o
  -8  11  16      248.44      210.66    187.60 o
  -7  11  16     5650.77     5523.32    195.40 o
  -6  11  16     7253.56     6616.03    220.30 o
  -5  11  16     6333.06     5715.23    200.83 o
  -4  11  16     1311.64      170.57    219.96 o
  -3  11  16     1564.60      615.38    158.33 o
  -2  11  16     7090.49     7822.35    195.49 o
  -1  11  16      831.14      975.02    155.89 o
   0  11  16      252.97      461.27    161.02 o
   1  11  16     1044.07       45.05    269.95 o
   2  11  16     7855.41     8332.53    172.54 o
   3  11  16     1582.39     1734.68    144.24 o
   4  11  16     1388.25      845.24    118.58 o
   5  11  16     6337.68     5662.64    173.37 o
   6  11  16     8109.43     7493.42    204.25 o
   7  11  16     5790.88     5877.47    263.20 o
   8  11  16      280.82      401.64    322.81 o
   9  11  16     2226.73     2231.58    252.78 o
  10  11  16     3657.67     3692.31    266.86 o
  11  11  16      294.02       66.17    197.57 o
 -12  12  16     7568.51     6958.85    370.12 o
 -11  12  16       91.16       31.77     98.70 o
 -10  12  16     1264.32      393.31    146.02 o
  -9  12  16     1764.69     1754.05    204.28 o
  -8  12  16    11142.57    12061.75    239.38 o
  -7  12  16      123.28        0.00     84.92 o
  -6  12  16     4334.28     4530.31    238.70 o
  -5  12  16     1416.99     1912.61    203.59 o
  -4  12  16    19646.89    20336.09    230.09 o
  -3  12  16     1168.56     1289.32    166.54 o
  -2  12  16     3643.81     3927.37    170.58 o
  -1  12  16      231.42       17.25    174.04 o
   0  12  16    19692.94    19078.27    221.59 o
   1  12  16      246.40      126.68    118.32 o
   2  12  16     3958.88     4195.26    164.70 o
   3  12  16     1207.99     1156.26    150.93 o
   4  12  16    21300.35    21480.20    241.37 o
   5  12  16     1455.50     1273.33    169.49 o
   6  12  16     4757.85     5275.28    205.32 o
   7  12  16      114.28        0.25    170.69 o
   8  12  16    11124.73    11951.96    239.55 o
   9  12  16     1721.33     1036.69    198.22 o
  10  12  16     1445.32     1237.97    257.01 o
  11  12  16       85.74       95.28    122.46 o
  12  12  16     7578.03     6603.25    380.65 o
 -13  13  16      885.07      999.92    432.05 o
 -12  13  16      110.00      343.70    202.06 o
 -11  13  16      699.43       58.87    120.90 o
 -10  13  16     1787.58     1505.77    232.27 o
  -9  13  16     1398.39     1255.91    205.88 o
  -8  13  16      272.48        0.00    230.60 o
  -7  13  16      317.65      425.08    310.04 o
  -6  13  16     8225.15     7906.12    274.77 o
  -5  13  16     1323.72     1663.16    204.10 o
  -4  13  16     2050.84     2342.26    185.56 o
  -3  13  16     2822.13     3265.95    185.40 o
  -2  13  16     7999.59     8961.65    255.33 o
  -1  13  16     3492.35     2988.64    229.89 o
   0  13  16       22.01       70.34    148.74 o
   1  13  16     3520.30     2770.58    187.42 o
   2  13  16     8981.51     9553.72    209.01 o
   3  13  16     2838.29     3270.11    209.02 o
   4  13  16     2153.58     2304.83    211.15 o
   5  13  16     1393.99     1807.33    214.68 o
   6  13  16     8315.41     7823.01    265.47 o
   7  13  16      292.55       66.17    116.17 o
   8  13  16      269.05       35.53     59.41 o
   9  13  16     1434.12      435.27    203.59 o
  10  13  16     1358.62      700.36    216.39 o
  11  13  16      648.51      309.14    199.64 o
  12  13  16      109.33       95.82    139.02 o
  13  13  16      872.76      755.17    414.13 o
 -14  14  16      351.96      443.64    273.05 o
 -13  14  16     2474.67     2759.98    301.12 o
 -12  14  16     1010.95      190.38    225.27 o
 -11  14  16     2520.54     2114.70    255.76 o
 -10  14  16      962.77      699.24    306.76 o
  -9  14  16      836.98      638.89    268.74 o
  -8  14  16      956.22     1130.26    302.05 o
  -7  14  16     5696.86     5231.30    295.11 o
  -6  14  16     1807.88     2174.15    287.67 o
  -5  14  16     7640.98     8381.85    280.18 o
  -4  14  16     3593.44     4322.02    225.12 o
  -3  14  16     4271.15     4862.43    241.94 o
  -2  14  16       25.37      156.56    144.34 o
  -1  14  16     5422.46     5640.34    210.68 o
   0  14  16     2729.56     1877.05    200.07 o
   1  14  16     5408.34     5546.00    208.33 o
   2  14  16       36.56      159.32    147.78 o
   3  14  16     4454.65     4384.90    213.78 o
   4  14  16     3576.47     4283.56    218.68 o
   5  14  16     7709.10     8119.91    260.30 o
   6  14  16     1689.11     1683.91    242.61 o
   7  14  16     5702.24     4971.67    261.53 o
   8  14  16      775.58      491.95    226.03 o
   9  14  16      930.38      291.42    152.90 o
  10  14  16     1260.80      568.43    291.59 o
  11  14  16     2721.62     2416.69    244.12 o
  12  14  16      897.85      305.03    208.44 o
  13  14  16     2594.00     2331.60    283.33 o
  14  14  16      288.73        0.00    775.25 o
 -15  15  16     1249.08      147.03    212.30 o
 -14  15  16     2066.74     2185.76    259.92 o
 -13  15  16      926.40      463.38    180.25 o
 -12  15  16       45.67      281.18    323.77 o
 -11  15  16      699.41      521.72    188.25 o
 -10  15  16     1619.21     1643.37    291.05 o
  -9  15  16      712.32      367.73    233.82 o
  -8  15  16      231.09      441.18    208.75 o
  -7  15  16      200.16      365.06    350.72 o
  -6  15  16     6869.58     6973.32    381.85 o
  -5  15  16     2187.28     2842.92    271.23 o
  -4  15  16       70.75     1191.54    226.93 o
  -3  15  16     4019.44     4460.52    224.74 o
  -2  15  16     4800.96     4268.66    233.00 o
  -1  15  16      785.10      462.91    127.81 o
   0  15  16       59.07       79.84    158.37 o
   1  15  16      881.80      229.81    138.22 o
   2  15  16     4611.82     4283.79    196.91 o
   3  15  16     4337.63     4689.29    203.46 o
   4  15  16       65.37      210.49    279.56 o
   5  15  16     2258.01     2633.32    240.15 o
   6  15  16     6364.34     5710.99    257.79 o
   7  15  16      124.44      114.70    120.17 o
   8  15  16      211.77        0.00     81.33 o
   9  15  16      606.49       31.74    183.05 o
  10  15  16     1621.66     1345.00    242.93 o
  11  15  16      666.07      451.47    204.16 o
  12  15  16       45.25      349.53    542.47 o
  13  15  16      958.84      242.21    194.01 o
  14  15  16     1906.09     1461.92    264.72 o
  15  15  16     1305.60      703.00    281.32 o
 -16  16  16     2879.96     2624.98    693.43 o
 -14  16  16      955.21      763.96    294.67 o
 -12  16  16     5763.34     6289.83    341.95 o
 -10  16  16     2500.78     3136.84    425.44 o
  -8  16  16     6778.89     5896.84    433.63 o
  -6  16  16     2712.50     2650.23    383.96 o
  -4  16  16    15023.83    16585.47    433.40 o
  -2  16  16     1762.51     1762.30    311.26 o
   0  16  16     5559.67     6849.10    323.65 o
   2  16  16     1924.36     2033.69    271.83 o
   4  16  16    15144.62    17098.65    402.57 o
   6  16  16     2708.02     2828.79    343.91 o
   8  16  16     6561.58     5537.21    405.44 o
  10  16  16     2190.99     2402.68    385.83 o
  12  16  16     5481.49     6129.25    407.53 o
  14  16  16     1054.85      334.12    582.09 o
  16  16  16     3050.74     2744.37    695.29 o
   0   1  17     6733.38     7118.23    141.44 o
  -1   2  17     3190.91     3409.06    121.42 o
   0   2  17    22299.49    22171.04    179.73 o
   1   2  17     2947.46     3102.35    138.06 o
  -2   3  17     2058.65     2464.93     97.23 o
  -1   3  17      918.21      540.41     60.03 o
   0   3  17     2781.27     2596.13    110.87 o
   1   3  17      942.63      770.01    115.96 o
   2   3  17     1916.21     2245.47    135.65 o
  -3   4  17     3749.61     4200.55    110.44 o
  -2   4  17     4746.50     5203.85    117.51 o
  -1   4  17     2442.39     2230.57    109.59 o
   0   4  17       76.31       78.88     74.04 o
   1   4  17     2794.83     2343.94    115.93 o
   2   4  17     4854.69     5152.19    130.14 o
   3   4  17     4422.80     4798.42    133.26 o
  -4   5  17     5405.38     5737.11    171.77 o
  -3   5  17     3181.60     3429.79    120.66 o
  -2   5  17     2519.06     2550.56    114.33 o
  -1   5  17      472.19      182.61     87.99 o
   0   5  17      308.39      110.00     76.15 o
   1   5  17      438.50       70.68     68.33 o
   2   5  17     3164.20     2967.80    133.86 o
   3   5  17     3213.29     3304.69    133.02 o
   4   5  17     5079.07     4762.61    131.05 o
  -5   6  17     2621.59     2895.55    169.82 o
  -4   6  17    10270.73    10483.86    153.54 o
  -3   6  17     1043.24     1296.89    123.62 o
  -2   6  17     2375.04     1876.51    119.79 o
  -1   6  17       73.16       38.10     67.91 o
   0   6  17      441.77       64.41     72.50 o
   1   6  17       24.25       18.22     75.17 o
   2   6  17     2417.10     1899.46    126.35 o
   3   6  17      815.32      642.53    133.28 o
   4   6  17    11270.82    10817.09    157.15 o
   5   6  17     2908.11     2484.67    141.53 o
  -6   7  17     2873.65     3191.15    159.55 o
  -5   7  17      616.46      575.87    118.03 o
  -4   7  17     4976.65     5460.13    148.03 o
  -3   7  17      113.50      243.26    106.00 o
  -2   7  17     1691.56     1537.42    128.22 o
  -1   7  17      348.28       24.08     55.19 o
   0   7  17       12.92      167.97    166.72 o
   1   7  17      367.44       60.32     70.80 o
   2   7  17     1837.38     1730.55    152.32 o
   3   7  17      116.13      150.18     85.36 o
   4   7  17     4664.20     4983.58    153.33 o
   5   7  17      627.74      289.12    180.34 o
   6   7  17     3356.17     3938.17    174.68 o
  -7   8  17     1246.89      612.95    145.16 o
  -6   8  17    11792.12    12094.41    192.29 o
  -5   8  17      807.17      586.34    111.01 o
  -4   8  17       73.23       30.22     62.20 o
  -3   8  17     2707.34     3011.28    141.55 o
  -2   8  17     3312.31     3157.32    139.29 o
  -1   8  17     1467.06     1021.26    136.30 o
   0   8  17      413.76      166.16     88.15 o
   1   8  17     1178.70      592.83    135.30 o
   2   8  17     2690.52     2771.31    157.62 o
   3   8  17     2766.41     3017.13    141.72 o
   4   8  17       70.08       99.18    111.07 o
   5   8  17      996.49     1204.36    151.33 o
   6   8  17    12200.02    12637.75    189.12 o
   7   8  17     1311.32     1415.59    195.14 o
  -8   9  17     5958.50     6719.65    175.70 o
  -7   9  17     1156.86      330.46     90.25 o
  -6   9  17      765.89      394.07    119.05 o
  -5   9  17      225.99        0.00    102.83 o
  -4   9  17     3351.09     2705.64    151.81 o
  -3   9  17     1408.05     1230.57    139.78 o
  -2   9  17     5005.57     5314.81    151.84 o
  -1   9  17      147.81      103.39     76.74 o
   0   9  17      154.92      275.73    146.80 o
   1   9  17      146.85       89.21     98.50 o
   2   9  17     4471.95     5131.39    168.33 o
   3   9  17     1393.02      856.35    128.71 o
   4   9  17     3812.97     3237.03    153.65 o
   5   9  17      215.77       22.77     98.00 o
   6   9  17      988.10     1118.72    190.46 o
   7   9  17     1168.14      563.88    169.45 o
   8   9  17     5669.21     6965.06    229.85 o
  -9  10  17     1085.08      686.36    163.61 o
  -8  10  17     6656.93     6390.63    195.17 o
  -7  10  17     1734.25     1543.15    179.98 o
  -6  10  17      325.67       77.56    146.21 o
  -5  10  17     1047.32      315.35    129.96 o
  -4  10  17     3745.92     3667.78    164.39 o
  -3  10  17     1596.66     1744.28    158.44 o
  -2  10  17     1204.02     1257.55    147.55 o
  -1  10  17     4713.54     5063.70    171.12 o
   0  10  17     9895.80    10484.26    198.07 o
   1  10  17     4943.89     5546.85    169.26 o
   2  10  17     1183.64      945.10    110.29 o
   3  10  17     1900.76     1567.24    166.85 o
   4  10  17     3653.79     3671.44    175.44 o
   5  10  17     1092.60      523.41    156.96 o
   6  10  17      309.88      257.59    161.41 o
   7  10  17     1515.15     1519.39    188.88 o
   8  10  17     6019.20     5953.47    208.61 o
   9  10  17      959.44     1016.48    255.69 o
 -10  11  17      331.22       16.41     75.90 o
  -9  11  17      181.71       99.11     74.78 o
  -8  11  17     1662.29     1345.57    182.42 o
  -7  11  17       78.92        0.00     62.29 o
  -6  11  17     2852.88     2460.11    182.04 o
  -5  11  17       28.72        0.00    162.00 o
  -4  11  17     3399.84     3116.45    178.09 o
  -3  11  17       35.95      123.17    141.62 o
  -2  11  17     1368.35      964.01    145.73 o
  -1  11  17      345.00      141.33     89.73 o
   0  11  17     3350.66     3479.86    166.28 o
   1  11  17      346.80      231.59    102.55 o
   2  11  17     1117.57      936.10    158.32 o
   3  11  17       37.59      122.79    148.92 o
   4  11  17     3865.18     3793.36    178.17 o
   5  11  17       31.29      220.77    219.78 o
   6  11  17     2671.54     2517.15    196.15 o
   7  11  17       80.96      106.00    145.61 o
   8  11  17     1506.00      608.56    236.76 o
   9  11  17      181.76      193.76    197.74 o
  10  11  17      251.02      332.90    257.81 o
 -11  12  17      532.46      142.58    132.97 o
 -10  12  17     2038.86     1857.40    224.26 o
  -9  12  17     1010.07      800.69    206.86 o
  -8  12  17      596.41      102.93    175.83 o
  -7  12  17     3225.68     3166.62    197.98 o
  -6  12  17     2503.23     2476.84    190.70 o
  -5  12  17     1056.03      755.53    228.67 o
  -4  12  17      121.69      189.96    132.31 o
  -3  12  17     1041.16      927.45    160.13 o
  -2  12  17     9339.35     9730.83    233.48 o
  -1  12  17     2304.24     1443.58    171.07 o
   0  12  17     1647.25     1763.13    176.39 o
   1  12  17     2403.06     1902.36    164.83 o
   2  12  17     9581.53    10306.69    199.72 o
   3  12  17      881.34     1065.45    198.02 o
   4  12  17      130.72       24.47    122.68 o
   5  12  17     1008.89      582.89    179.15 o
   6  12  17     2386.89     2403.77    213.43 o
   7  12  17     3320.60     3051.67    212.48 o
   8  12  17      595.51      104.92    223.21 o
   9  12  17     1108.69      820.66    216.03 o
  10  12  17     2246.10     2370.73    275.07 o
  11  12  17      587.64      886.60    292.58 o
 -12  13  17      508.37      510.62    263.58 o
 -11  13  17        2.12      191.80    371.22 o
 -10  13  17      516.69      466.61    219.63 o
  -9  13  17       26.64       50.62     87.27 o
  -8  13  17       31.37      184.50    115.94 o
  -7  13  17      229.88      165.33    106.85 o
  -6  13  17     2817.24     2907.91    259.97 o
  -5  13  17      385.67      191.37    162.50 o
  -4  13  17     2361.04     2340.50    199.55 o
  -3  13  17      493.31      236.80    130.16 o
  -2  13  17      229.59      543.13    222.28 o
  -1  13  17      456.11      294.19    208.84 o
   0  13  17     2747.36     2973.23    191.30 o
   1  13  17      465.24       69.88    119.58 o
   2  13  17      234.36      193.57    110.70 o
   3  13  17      490.26      963.09    214.08 o
   4  13  17     2426.83     2087.73    204.72 o
   5  13  17      387.28       33.00    165.13 o
   6  13  17     2644.82     2847.03    246.83 o
   7  13  17      231.61       12.96    114.93 o
   8  13  17        6.69        0.00    186.17 o
   9  13  17       26.45       33.47    357.04 o
  10  13  17      585.59      292.82    171.03 o
  11  13  17        1.77      406.38    360.26 o
  12  13  17      524.07      214.73    166.71 o
 -13  14  17      364.39      251.30    185.14 o
 -12  14  17     1788.83     1921.54    271.82 o
 -11  14  17      747.13      836.38    258.06 o
 -10  14  17       52.80      139.66    138.38 o
  -9  14  17      766.58      995.31    250.53 o
  -8  14  17     4093.66     3810.10    271.56 o
  -7  14  17       39.77      409.80    299.13 o
  -6  14  17      623.92      915.93    293.92 o
  -5  14  17     1679.08     1993.73    241.95 o
  -4  14  17     5055.47     6139.89    256.40 o
  -3  14  17     2307.45     2566.81    215.62 o
  -2  14  17      248.39      438.02    414.24 o
  -1  14  17      320.66       69.54    134.72 o
   0  14  17     1126.89     1352.09    215.07 o
   1  14  17      212.15      127.24    135.79 o
   2  14  17      245.24      235.62    146.64 o
   3  14  17     2290.93     2657.98    203.88 o
   4  14  17     4972.33     5852.93    259.67 o
   5  14  17     1537.33     1471.65    239.45 o
   6  14  17      639.78      402.26    191.73 o
   7  14  17       41.10      112.41    188.93 o
   8  14  17     4476.16     4022.66    274.30 o
   9  14  17      901.51      281.94    183.37 o
  10  14  17       50.66      725.19    406.11 o
  11  14  17      867.68      466.21    200.21 o
  12  14  17     1811.06     1357.11    281.57 o
  13  14  17      350.55        0.00     92.07 o
 -14  15  17      949.49      713.41    244.66 o
 -13  15  17      250.74      349.83    260.61 o
 -12  15  17      392.22       74.48    111.47 o
 -11  15  17       55.53      461.08    315.98 o
 -10  15  17      300.46      785.85    282.01 o
  -9  15  17       78.95      349.93    318.22 o
  -8  15  17      995.30     1094.81    296.23 o
  -7  15  17       82.88      216.17    269.68 o
  -6  15  17      771.12     1129.90    299.91 o
  -5  15  17      119.74      337.53    207.89 o
  -4  15  17     1925.90     2229.60    243.48 o
  -3  15  17      170.40      993.47    263.94 o
  -2  15  17      842.01      462.73    108.33 o
  -1  15  17      177.45       47.71    207.84 o
   0  15  17     3112.90     3194.58    218.30 o
   1  15  17      181.40      263.29    136.36 o
   2  15  17     1043.21      837.63    168.04 o
   3  15  17      167.24      738.87    200.39 o
   4  15  17     1609.44      875.34    214.23 o
   5  15  17      117.38        2.51    205.22 o
   6  15  17      802.60      200.47    258.12 o
   7  15  17       84.10       22.84    205.67 o
   8  15  17     1070.23      484.15    180.86 o
   9  15  17       76.60       19.61    118.91 o
  10  15  17      357.45      257.76    175.55 o
  11  15  17       55.52      492.03    471.38 o
  12  15  17      374.22      440.10    377.96 o
  13  15  17      247.64        0.00    179.87 o
  14  15  17      912.71      312.91    166.21 o
 -15  16  17      244.51      398.40    198.40 o
 -14  16  17     2334.70     2285.85    254.23 o
 -13  16  17      545.00      673.28    262.02 o
 -12  16  17      199.78      160.66    110.31 o
 -11  16  17      404.44      369.09    189.42 o
 -10  16  17     2884.44     3129.44    313.05 o
  -9  16  17     1057.00     1246.89    293.37 o
  -8  16  17      766.88      410.18    251.13 o
  -7  16  17     1741.23     1609.97    284.94 o
  -6  16  17     2988.15     3209.03    296.20 o
  -5  16  17     2929.80     2767.79    284.28 o
  -4  16  17      343.01      410.69    175.26 o
  -3  16  17     2055.28     2202.72    229.94 o
  -2  16  17     2961.74     4101.54    343.11 o
  -1  16  17      511.15      457.61    140.66 o
   0  16  17      305.31      148.51    125.60 o
   1  16  17      668.01      755.18    188.11 o
   2  16  17     2809.74     3316.68    209.83 o
   3  16  17     2343.92     2450.58    230.11 o
   4  16  17      358.18     1417.29    306.37 o
   5  16  17     3089.75     3263.12    255.50 o
   6  16  17     2667.70     2516.25    260.15 o
   7  16  17     1638.41     1191.49    233.00 o
   8  16  17      736.82      226.85    179.52 o
   9  16  17      891.60      340.98    196.08 o
  10  16  17     3023.28     3089.47    289.38 o
  11  16  17      367.13      152.08    217.95 o
  12  16  17      204.22      260.19    279.45 o
  13  16  17      541.12      291.35    129.69 o
  14  16  17     2222.78     1515.89    260.70 o
  15  16  17      253.17        0.00     87.49 o
 -16  17  17      332.98      475.07    440.47 o
 -14  17  17      393.75      463.86    391.50 o
 -12  17  17     1236.18     1072.01    393.81 o
 -10  17  17       58.54      220.52    487.39 o
  -8  17  17     1935.90     2101.69    441.46 o
  -6  17  17      601.74      517.89    438.30 o
  -4  17  17     1762.03     1872.31    360.30 o
  -2  17  17     1579.36     2588.83    427.89 o
   0  17  17     2375.18     2192.78    280.44 o
   2  17  17     1780.78     2395.49    309.02 o
   4  17  17     1457.92     1934.39    388.45 o
   6  17  17      625.71      336.55    311.08 o
   8  17  17     2121.54     2269.45    413.34 o
  10  17  17       96.21      217.82    543.38 o
  12  17  17     1145.61      515.82    322.81 o
  14  17  17      333.51       69.04    165.85 o
  16  17  17      354.76      100.50    259.12 o
   0   0  18    41466.98    42938.79    731.61 o
  -1   1  18     2825.14     2542.48    200.65 o
   0   1  18       61.45      170.11     57.05 o
   1   1  18     3162.80     2780.39    192.56 o
  -2   2  18     8089.31     8473.53    214.56 o
  -1   2  18     9072.77     8694.43    156.46 o
   0   2  18     1218.24      784.47    101.40 o
   1   2  18     8819.54     8222.89    155.66 o
   2   2  18    10699.45    10869.73    221.72 o
  -3   3  18     2988.86     2667.44    191.64 o
  -2   3  18    12794.89    12628.14    144.22 o
  -1   3  18     1061.94      139.54    131.93 o
   0   3  18     4198.59     3410.29    145.95 o
   1   3  18     1463.36     1011.80    144.04 o
   2   3  18    12447.92    12288.31    161.99 o
   3   3  18     3533.23     3347.55    197.29 o
  -4   4  18     6373.80     6504.77    250.46 o
  -3   4  18    10131.84    11155.91    148.65 o
  -2   4  18     2879.03     2598.13    119.46 o
  -1   4  18    11211.48    11368.63    148.12 o
   0   4  18       22.79       88.69     74.30 o
   1   4  18    11137.77    11466.50    167.70 o
   2   4  18     2609.65     2355.34    159.51 o
   3   4  18     8936.93     9727.92    152.02 o
   4   4  18     7018.90     6978.03    211.97 o
  -5   5  18     2023.70     2872.42    190.00 o
  -4   5  18     7037.68     6972.33    148.69 o
  -3   5  18     5010.80     5101.75    129.00 o
  -2   5  18     1910.61     1923.28    120.13 o
  -1   5  18     4548.21     4194.34    134.79 o
   0   5  18    11894.24    11728.54    169.35 o
   1   5  18     4106.27     3743.46    147.53 o
   2   5  18     1822.97     1510.27    147.59 o
   3   5  18     4614.93     4430.81    133.22 o
   4   5  18     6670.50     6129.26    148.80 o
   5   5  18     2017.69     2525.94    197.14 o
  -6   6  18    19930.61    20240.20    315.13 o
  -5   6  18        2.82      339.43    127.43 o
  -4   6  18     1543.60     1838.60    160.40 o
  -3   6  18      655.41     1050.82    131.73 o
  -2   6  18    14657.86    14172.19    165.10 o
  -1   6  18     7049.04     7035.57    160.31 o
   0   6  18     2409.21     2198.36    144.33 o
   1   6  18     7116.08     6914.93    155.20 o
   2   6  18    13647.75    13224.58    172.52 o
   3   6  18      619.11      252.25    136.87 o
   4   6  18     1322.10     1197.93    122.29 o
   5   6  18        6.45      128.34     97.60 o
   6   6  18    22273.70    22143.95    361.15 o
  -7   7  18       86.33       33.28     84.94 o
  -6   7  18      303.82      296.50    143.05 o
  -5   7  18      889.84      709.11    129.49 o
  -4   7  18     9206.50     8624.30    164.60 o
  -3   7  18     9160.55     9888.66    159.08 o
  -2   7  18     2971.01     3583.78    151.83 o
  -1   7  18     8824.33     9622.30    181.85 o
   0   7  18     8771.47    10039.54    180.08 o
   1   7  18     8245.02     9116.96    200.11 o
   2   7  18     3095.62     3594.35    163.90 o
   3   7  18     8432.39     8960.50    180.23 o
   4   7  18     9712.11     9086.00    179.37 o
   5   7  18      984.41      790.40    134.43 o
   6   7  18      342.76      580.21    214.33 o
   7   7  18      216.02      505.46    273.89 o
  -8   8  18     5000.89     4973.31    265.25 o
  -7   8  18     5605.31     5198.12    181.88 o
  -6   8  18     1481.54     1675.29    172.73 o
  -5   8  18     6303.46     6504.28    169.12 o
  -4   8  18     2779.83     2936.74    147.37 o
  -3   8  18     8516.35     9234.46    160.42 o
  -2   8  18     5896.07     6201.90    166.35 o
  -1   8  18    11694.82    11349.55    172.37 o
   0   8  18     1113.90      641.30    115.45 o
   1   8  18    11901.80    11370.66    176.94 o
   2   8  18     5697.87     5993.71    174.21 o
   3   8  18     8637.95     9361.13    176.72 o
   4   8  18     2764.35     3128.28    198.31 o
   5   8  18     6253.70     6508.66    187.11 o
   6   8  18     1848.54     2523.10    177.33 o
   7   8  18     6224.19     6203.21    209.40 o
   8   8  18     4870.42     5579.74    286.17 o
  -9   9  18     2242.48     2712.54    267.13 o
  -8   9  18     1043.31      408.03    146.66 o
  -7   9  18      512.04       20.93    105.40 o
  -6   9  18     2104.35     1535.24    164.86 o
  -5   9  18      796.10      769.67    157.03 o
  -4   9  18     6976.66     6680.15    166.96 o
  -3   9  18     1205.83      857.52    127.57 o
  -2   9  18     4228.12     4650.27    159.50 o
  -1   9  18     2369.13     2534.59    156.78 o
   0   9  18    17671.67    17879.20    198.31 o
   1   9  18     2511.10     2281.46    160.61 o
   2   9  18     4328.25     4835.97    169.81 o
   3   9  18     1415.38      902.12    133.85 o
   4   9  18     7320.56     7136.68    177.86 o
   5   9  18      950.60      754.01    160.51 o
   6   9  18     2073.31     1880.08    176.58 o
   7   9  18      465.81      828.56    203.40 o
   8   9  18      839.89      848.41    191.46 o
   9   9  18     2329.12     3179.54    316.01 o
 -10  10  18     3451.54     3661.38    297.90 o
  -9  10  18       19.08       24.58     71.81 o
  -8  10  18      157.64      205.22    177.09 o
  -7  10  18       89.34      265.48    170.50 o
  -6  10  18     5204.74     4970.27    180.90 o
  -5  10  18       16.32      333.57    277.72 o
  -4  10  18      349.30       52.63     82.44 o
  -3  10  18      931.58      857.14    128.85 o
  -2  10  18    18843.02    18958.83    209.72 o
  -1  10  18      179.86      649.73    154.98 o
   0  10  18     8681.86     8692.97    183.01 o
   1  10  18      191.61      672.11    103.29 o
   2  10  18    19024.21    18873.00    201.89 o
   3  10  18      977.15     1269.26    170.81 o
   4  10  18      448.14      212.17    123.47 o
   5  10  18       25.98       46.21    166.13 o
   6  10  18     4726.90     4834.68    204.91 o
   7  10  18       70.25      211.37    177.96 o
   8  10  18      222.72       18.06    129.23 o
   9  10  18       24.80      230.12    228.25 o
  10  10  18     3240.35     3770.80    379.38 o
 -11  11  18     2107.93     1982.29    340.47 o
 -10  11  18      815.61      473.54    227.98 o
  -9  11  18      941.45      672.32    140.98 o
  -8  11  18     3359.50     3331.37    203.52 o
  -7  11  18      159.44      145.39     96.79 o
  -6  11  18      760.89      713.36    190.60 o
  -5  11  18      165.60        0.00    125.31 o
  -4  11  18     4006.41     3659.81    156.12 o
  -3  11  18      940.84     1127.96    161.00 o
  -2  11  18      106.68      360.21    159.41 o
  -1  11  18     3639.29     3764.35    178.64 o
   0  11  18     7484.03     8586.10    184.14 o
   1  11  18     3943.05     4111.53    167.47 o
   2  11  18      127.47      209.76    121.55 o
   3  11  18     1119.52      939.78    156.04 o
   4  11  18     4080.57     3783.42    178.51 o
   5  11  18      214.20      254.50    132.53 o
   6  11  18      703.83      158.60    195.03 o
   7  11  18      338.49      153.56    167.36 o
   8  11  18     2845.76     2708.57    217.60 o
   9  11  18      994.49      752.61    269.99 o
  10  11  18      849.01      539.07    151.32 o
  11  11  18     1863.74     1827.17    385.40 o
 -12  12  18       53.80      304.04    245.38 o
 -11  12  18     4214.51     4659.57    261.80 o
 -10  12  18      784.36      347.39    142.43 o
  -9  12  18     1951.89     2311.11    231.31 o
  -8  12  18     2503.28     2410.76    232.95 o
  -7  12  18     1957.21     1829.28    199.14 o
  -6  12  18      575.72      116.85    111.02 o
  -5  12  18     3044.91     2560.77    181.18 o
  -4  12  18     1320.85     1410.82    171.33 o
  -3  12  18     6077.89     5646.41    181.63 o
  -2  12  18      641.61     1023.06    199.82 o
  -1  12  18     9378.75    10451.58    258.69 o
   0  12  18     2443.31     2834.92    193.28 o
   1  12  18     9024.75     9987.37    247.50 o
   2  12  18      679.95     1041.31    186.38 o
   3  12  18     6158.26     5484.91    208.01 o
   4  12  18     1267.10     1410.42    208.66 o
   5  12  18     3050.28     2934.60    231.39 o
   6  12  18      365.49      300.69    168.39 o
   7  12  18     1552.44     1487.04    237.76 o
   8  12  18     2519.07     2354.79    247.98 o
   9  12  18     2304.10     2412.57    245.06 o
  10  12  18      749.64      442.68    207.60 o
  11  12  18     4756.70     5563.60    314.14 o
  12  12  18       55.91        0.00    127.39 o
 -13  13  18     2631.87     2376.44    419.92 o
 -12  13  18     4065.84     4356.54    285.38 o
 -11  13  18     1236.44     1380.39    257.93 o
 -10  13  18      550.13      463.68    252.70 o
  -9  13  18       90.41      223.68    100.23 o
  -8  13  18     4419.64     5295.10    249.28 o
  -7  13  18       44.77      117.87    248.43 o
  -6  13  18       18.65       60.30    135.48 o
  -5  13  18      340.85       20.87     96.72 o
  -4  13  18     3020.87     3124.45    206.58 o
  -3  13  18      936.29      801.58    152.34 o
  -2  13  18       30.35      258.58    140.62 o
  -1  13  18     3816.24     3897.77    236.52 o
   0  13  18     4578.94     4775.99    186.54 o
   1  13  18     3909.37     3618.01    196.90 o
   2  13  18       25.67      139.63     93.74 o
   3  13  18     1032.49     1037.06    205.91 o
   4  13  18     2759.35      871.06    493.01 o
   5  13  18      368.58      553.73    170.90 o
   6  13  18       12.53      234.59    192.99 o
   7  13  18       30.11        6.92    213.76 o
   8  13  18     4400.72     4666.78    286.40 o
   9  13  18       26.71      454.76    412.76 o
  10  13  18      541.92      416.42    182.17 o
  11  13  18     1237.39      572.74    210.20 o
  12  13  18     3926.55     4177.81    311.39 o
  13  13  18     2589.90     2585.18    488.85 o
 -14  14  18     6499.97     6428.25    450.28 o
 -13  14  18      136.47      468.56    275.06 o
 -12  14  18     2086.69     2204.44    277.29 o
 -11  14  18      276.90      600.41    282.06 o
 -10  14  18     5035.81     5484.37    305.95 o
  -9  14  18      132.08      188.14    149.93 o
  -8  14  18      623.40      797.37    219.56 o
  -7  14  18      547.35      347.98    193.77 o
  -6  14  18     7536.77     8092.24    322.73 o
  -5  14  18       28.49       58.60     91.78 o
  -4  14  18     1977.84     2362.57    243.11 o
  -3  14  18      236.27      172.73    164.67 o
  -2  14  18     5364.40     5552.21    224.26 o
  -1  14  18       72.92      221.92    149.43 o
   0  14  18        9.45       98.65    165.42 o
   1  14  18       67.94      139.73    118.24 o
   2  14  18     5633.78     5339.33    200.06 o
   3  14  18      231.45      508.17    210.33 o
   4  14  18     2238.29     2336.49    231.50 o
   5  14  18       29.32      445.19    266.04 o
   6  14  18     7005.92     7224.74    297.83 o
   7  14  18      546.39      395.70    239.58 o
   8  14  18      453.73      657.83    345.15 o
   9  14  18      124.62      359.86    334.17 o
  10  14  18     5411.16     5674.73    354.09 o
  11  14  18      259.76       93.49    165.19 o
  12  14  18     2116.33     2100.89    311.50 o
  13  14  18      136.78       35.48    139.20 o
  14  14  18     6082.86     5825.77    523.80 o
 -15  15  18      172.92      418.10    397.70 o
 -14  15  18      374.66      199.79    261.44 o
 -13  15  18      803.05      624.81    269.61 o
 -12  15  18     4016.76     4266.94    299.77 o
 -11  15  18      751.15      503.89    159.46 o
 -10  15  18      716.93      816.72    274.22 o
  -9  15  18      535.24      296.23    119.21 o
  -8  15  18     2826.84     2849.48    288.33 o
  -7  15  18     1854.43     2194.43    324.73 o
  -6  15  18      265.55      746.98    296.64 o
  -5  15  18      977.42      816.87    319.36 o
  -4  15  18     1928.13     1933.73    267.78 o
  -3  15  18      199.83      497.19    204.26 o
  -2  15  18      122.20      543.13    264.13 o
  -1  15  18     1113.25     1280.77    216.93 o
   0  15  18     4432.79     4313.85    210.27 o
   1  15  18     1121.60     1119.34    168.97 o
   2  15  18      149.34      380.32    266.59 o
   3  15  18      234.72      496.66    206.35 o
   4  15  18     1934.41     2386.36    255.87 o
   5  15  18      972.91      321.91    275.16 o
   6  15  18      298.10      589.01    250.53 o
   7  15  18     1715.14      531.18    364.60 o
   8  15  18     2957.56     2897.58    341.18 o
   9  15  18      464.89      299.30    249.32 o
  10  15  18      684.57      319.59    273.42 o
  11  15  18      832.42      730.69    411.37 o
  12  15  18     3671.57     4198.62    367.73 o
  13  15  18      789.55     1007.43    352.41 o
  14  15  18      382.72       33.70    129.56 o
  15  15  18      143.32      308.45    586.94 o
 -16  16  18      544.37      326.00    333.13 o
 -15  16  18     1381.58     1677.52    268.60 o
 -14  16  18      476.61      426.60    193.77 o
 -13  16  18     1753.27     1669.42    295.65 o
 -12  16  18      404.27      359.76    238.32 o
 -11  16  18     2865.57     3060.35    289.01 o
 -10  16  18      654.02      938.15    269.63 o
  -9  16  18     4260.64     4338.13    326.26 o
  -8  16  18      950.41     1263.87    330.41 o
  -7  16  18     2885.59     3359.38    318.07 o
  -6  16  18      131.16      493.40    307.75 o
  -5  16  18     4297.71     4159.79    285.63 o
  -4  16  18      521.52      112.36    112.85 o
  -3  16  18     4044.67     4197.18    265.07 o
  -2  16  18      386.14      619.91    171.29 o
  -1  16  18     1142.37     1700.91    244.46 o
   0  16  18     1385.76     1695.81    212.53 o
   1  16  18     1356.59     1368.30    203.97 o
   2  16  18      340.32      880.27    208.32 o
   3  16  18     4233.41     4660.70    216.30 o
   4  16  18      480.66      785.16    179.60 o
   5  16  18     4246.13     4567.36    270.93 o
   6  16  18      155.40      126.12    111.42 o
   7  16  18     2719.85     3006.63    287.61 o
   8  16  18      986.79     1249.90    337.78 o
   9  16  18     4134.71     4163.05    305.45 o
  10  16  18      719.16      677.26    270.06 o
  11  16  18     2666.64     2349.65    332.08 o
  12  16  18      355.65      179.63    201.41 o
  13  16  18     1771.92     1763.34    361.42 o
  14  16  18      404.80      443.26    303.76 o
  15  16  18     1485.69      418.79    200.45 o
  16  16  18      573.96      219.11    473.38 o
 -17  17  18       91.69      285.50    556.88 o
 -16  17  18      554.67      298.71    127.95 o
 -15  17  18      131.62        0.00    136.42 o
 -14  17  18      130.99      139.61    121.36 o
 -13  17  18      338.20      313.03    192.46 o
 -12  17  18     1282.43     1398.63    314.94 o
 -11  17  18      900.63      909.35    316.44 o
 -10  17  18       95.64      220.68    393.79 o
  -9  17  18     1210.14     1092.78    317.68 o
  -8  17  18     2136.19     2189.19    305.64 o
  -7  17  18     1334.02     1231.61    245.12 o
  -6  17  18      114.27      674.03    384.53 o
  -5  17  18      306.51      219.63    227.96 o
  -4  17  18     1709.96     1807.65    271.73 o
  -3  17  18      217.46      150.68    179.30 o
  -2  17  18       85.01      154.84    200.61 o
  -1  17  18      571.44      683.51    219.13 o
   0  17  18     4414.56     4490.15    214.04 o
   1  17  18      536.18      517.99    115.35 o
   2  17  18       73.59      161.54    119.32 o
   3  17  18      156.59      710.77    227.60 o
   4  17  18     1709.23     2102.14    246.57 o
   5  17  18      288.57      542.90    221.69 o
   6  17  18      116.34      155.02    113.36 o
   7  17  18     1378.58      812.32    244.61 o
   8  17  18     2163.12     1779.57    293.02 o
   9  17  18     1187.35      727.78    278.64 o
  10  17  18       87.02      648.73    430.77 o
  11  17  18      858.67      320.34    218.87 o
  12  17  18     1243.96      267.21    270.26 o
  13  17  18      327.77      294.76    451.45 o
  14  17  18      135.43        7.70    242.12 o
  15  17  18      133.56        5.40    263.36 o
  16  17  18      631.14      217.75    227.46 o
  17  17  18      121.38        0.00    103.52 o
 -18  18  18      797.87      821.86    728.23 o
 -16  18  18       14.49        0.00    113.10 o
 -14  18  18     1131.83     1434.25    379.68 o
 -12  18  18       83.11     1051.07    657.79 o
 -10  18  18     4160.49     3593.26    557.95 o
  -8  18  18     1012.77     1013.54    432.81 o
  -6  18  18     4476.37     3798.49    401.08 o
  -4  18  18      994.02     1069.06    383.55 o
  -2  18  18     3651.40     4512.83    389.70 o
   0  18  18      308.16      801.78    312.52 o
   2  18  18     3569.07     4608.69    336.22 o
   4  18  18      896.70     1297.43    347.43 o
   6  18  18     4552.85     5357.70    427.46 o
   8  18  18     1039.74      580.51    428.69 o
  10  18  18     4113.75     3360.48    448.50 o
  12  18  18       90.61        0.00    156.14 o
  14  18  18     1214.42     1251.72    518.37 o
  16  18  18       45.24        0.00    370.95 o
  18  18  18      823.77      305.00    981.44 o
   0   1  19     1140.33      450.48     98.18 o
  -1   2  19     1639.01     1342.70    123.88 o
   0   2  19    10075.30     9426.90    166.33 o
   1   2  19     1786.65     1483.02    144.59 o
  -2   3  19     2255.00     2361.73    155.40 o
  -1   3  19     1191.04     1022.73    128.21 o
   0   3  19     1009.52      469.06     85.65 o
   1   3  19     1209.22      571.84    143.48 o
   2   3  19     2708.15     2968.98    151.57 o
  -3   4  19     4125.61     4238.16    151.28 o
  -2   4  19     3879.53     3621.39    148.96 o
  -1   4  19     4352.45     3636.24    149.81 o
   0   4  19     1391.54      957.45    147.29 o
   1   4  19     4648.84     4114.93    165.39 o
   2   4  19     4754.43     4301.92    160.51 o
   3   4  19     4456.15     4534.06    155.81 o
  -4   5  19     1288.12     1410.78    141.84 o
  -3   5  19      906.60      154.68    133.17 o
  -2   5  19     3249.87     3183.17    157.71 o
  -1   5  19     2127.24     1939.87    155.55 o
   0   5  19       98.10       87.55    120.54 o
   1   5  19     2138.44     1818.40    165.32 o
   2   5  19     3461.83     3251.72    164.55 o
   3   5  19      941.54      689.83    152.73 o
   4   5  19     1375.02     1169.78    129.51 o
  -5   6  19     2052.57     2546.36    167.88 o
  -4   6  19     7638.50     8062.91    162.32 o
  -3   6  19     1231.69      345.51    202.16 o
  -2   6  19      429.65      308.81    139.65 o
  -1   6  19       99.04        0.00     78.58 o
   0   6  19     4422.08     3930.98    175.41 o
   1   6  19       20.16        0.00     76.40 o
   2   6  19      418.16       24.83     81.29 o
   3   6  19      954.16      571.28    119.60 o
   4   6  19     7739.59     7965.58    172.36 o
   5   6  19     1652.01     1892.78    155.03 o
  -6   7  19     4511.40     5078.64    182.42 o
  -5   7  19      391.38      214.40     94.00 o
  -4   7  19     3350.40     3476.37    174.78 o
  -3   7  19      489.95      412.61    119.98 o
  -2   7  19      647.38      766.07    156.34 o
  -1   7  19        4.13       35.44     87.54 o
   0   7  19     3260.05     3299.40    169.55 o
   1   7  19        6.20      170.76    152.51 o
   2   7  19      702.95     1025.00    172.15 o
   3   7  19      480.59      556.96    141.56 o
   4   7  19     2806.17     2913.34    167.89 o
   5   7  19      378.83      307.47    117.19 o
   6   7  19     4785.52     5145.25    206.24 o
  -7   8  19     1457.62     1276.55    181.97 o
  -6   8  19     1782.03     1654.82    167.46 o
  -5   8  19     4071.16     3657.65    173.80 o
  -4   8  19      959.54      947.05    158.05 o
  -3   8  19     1020.92      380.35    124.13 o
  -2   8  19     6822.47     7257.90    169.54 o
  -1   8  19      811.04      838.56    148.62 o
   0   8  19     1446.86      988.18    135.77 o
   1   8  19      558.93      455.81    103.96 o
   2   8  19     6234.37     6810.28    196.30 o
   3   8  19      870.73     1019.43    164.52 o
   4   8  19      944.30     1103.30    161.59 o
   5   8  19     4296.94     4084.90    181.77 o
   6   8  19     1703.19     2056.50    320.80 o
   7   8  19     1488.18     1948.43    234.25 o
  -8   9  19     2734.37     2796.08    182.60 o
  -7   9  19     1313.77      456.23    163.03 o
  -6   9  19     1809.44     1826.73    175.46 o
  -5   9  19     1463.06     1408.56    171.38 o
  -4   9  19     1094.50      786.53    120.24 o
  -3   9  19      102.86       86.98     99.88 o
  -2   9  19     1988.16     2102.80    158.48 o
  -1   9  19     4413.61     4285.91    158.74 o
   0   9  19      903.33     1478.49    159.33 o
   1   9  19     4484.85     4408.25    165.07 o
   2   9  19     1669.80     1574.20    166.23 o
   3   9  19       94.86      418.60    188.53 o
   4   9  19      970.25      302.12    124.51 o
   5   9  19     1461.25     1572.91    180.41 o
   6   9  19     2003.25     2158.35    194.51 o
   7   9  19     1327.16     1702.84    272.74 o
   8   9  19     2625.77     3200.28    222.02 o
  -9  10  19      191.90       21.28     65.06 o
  -8  10  19     4262.58     4229.87    196.79 o
  -7  10  19     1036.99      101.15    117.73 o
  -6  10  19       10.40       23.84     89.54 o
  -5  10  19      765.42      563.56    173.28 o
  -4  10  19     5194.57     4776.30    173.72 o
  -3  10  19     2937.08     2827.31    166.30 o
  -2  10  19      521.01      692.00    158.48 o
  -1  10  19     3830.95     4157.25    163.28 o
   0  10  19     2953.55     3295.40    162.14 o
   1  10  19     3838.30     4027.88    168.45 o
   2  10  19      539.97      554.98    145.07 o
   3  10  19     3054.59     2838.35    168.55 o
   4  10  19     5456.34     5215.50    176.44 o
   5  10  19      830.63      862.66    158.75 o
   6  10  19       13.46       39.86    125.14 o
   7  10  19      770.17      785.36    217.86 o
   8  10  19     4103.01     4558.47    251.55 o
   9  10  19      104.70        1.12    189.65 o
 -10  11  19      260.96       99.05    271.08 o
  -9  11  19      153.46        0.00    135.10 o
  -8  11  19     1133.11      690.11    163.67 o
  -7  11  19      160.83       21.54     71.99 o
  -6  11  19     1800.62     1547.58    179.59 o
  -5  11  19     1442.79     1402.55    170.39 o
  -4  11  19     1123.54      226.43    203.47 o
  -3  11  19      579.66      356.39     85.53 o
  -2  11  19      573.60      972.31    178.33 o
  -1  11  19      600.91      801.16    178.37 o
   0  11  19     1928.70     1861.29    169.04 o
   1  11  19      605.44      604.28    116.55 o
   2  11  19      448.47      831.69    160.36 o
   3  11  19      582.63      765.60    166.80 o
   4  11  19     1238.01     1067.95    187.89 o
   5  11  19     1461.49     1115.35    212.18 o
   6  11  19     1620.14     1696.62    217.05 o
   7  11  19      155.44       55.94    179.02 o
   8  11  19     1053.17      581.90    218.71 o
   9  11  19      156.69       90.43     89.41 o
  10  11  19      375.61      228.83    206.47 o
 -11  12  19      686.33      394.86    172.22 o
 -10  12  19      462.06      328.32    165.42 o
  -9  12  19      583.50      410.86    136.02 o
  -8  12  19      787.68      607.30    194.96 o
  -7  12  19     1115.37     1202.05    208.89 o
  -6  12  19     3857.85     3826.66    214.79 o
  -5  12  19     1225.80      920.12    131.07 o
  -4  12  19      239.29        2.21     45.06 o
  -3  12  19      712.84      454.61    147.57 o
  -2  12  19     7276.96     7695.00    191.71 o
  -1  12  19     2059.96     1915.51    182.31 o
   0  12  19      421.21      449.88    118.11 o
   1  12  19     2210.73     2198.91    193.38 o
   2  12  19     6892.69     6957.33    207.55 o
   3  12  19      787.17      796.40    156.81 o
   4  12  19      242.72      293.63    127.31 o
   5  12  19     1054.29      790.93    214.57 o
   6  12  19     3938.28     4168.74    250.49 o
   7  12  19     1235.58      978.28    264.03 o
   8  12  19      785.08      402.30    207.96 o
   9  12  19      607.43      242.68    250.43 o
  10  12  19      425.47      117.25    217.16 o
  11  12  19      565.99      408.58    213.17 o
 -12  13  19      153.89       58.22    154.10 o
 -11  13  19      146.92      553.07    333.06 o
 -10  13  19      758.39      488.74    257.81 o
  -9  13  19       20.31      300.58    314.38 o
  -8  13  19      163.19      444.48    249.89 o
  -7  13  19      378.36      637.41    206.75 o
  -6  13  19     1770.02     1688.18    214.42 o
  -5  13  19       10.05      154.07    224.14 o
  -4  13  19      793.02     1264.75    200.88 o
  -3  13  19       21.40      239.50    207.92 o
  -2  13  19       65.05      330.25    166.93 o
  -1  13  19       82.37      262.18    122.43 o
   0  13  19     3329.43     4002.01    195.42 o
   1  13  19       85.50      449.91    199.98 o
   2  13  19      123.33      322.18    135.45 o
   3  13  19       20.17      336.80    196.58 o
   4  13  19      773.33      836.46    192.20 o
   5  13  19       10.49       85.45    289.25 o
   6  13  19     1648.31     1836.55    240.27 o
   7  13  19      383.05       68.00    133.30 o
   8  13  19      183.49      206.79    204.94 o
   9  13  19       20.84      459.37    398.86 o
  10  13  19      744.22      356.74    298.90 o
  11  13  19      147.88      220.63    322.90 o
  12  13  19      170.08       87.80    204.54 o
 -13  14  19      526.95      477.81    305.24 o
 -12  14  19     1857.50     1882.69    291.86 o
 -11  14  19      569.93      398.73    186.53 o
 -10  14  19      263.33      757.48    330.07 o
  -9  14  19      657.56      742.75    271.92 o
  -8  14  19     3228.10     3559.46    261.05 o
  -7  14  19      174.11      481.01    267.68 o
  -6  14  19        3.37      199.72    205.18 o
  -5  14  19     1212.59      901.40    233.77 o
  -4  14  19     1885.59     2195.30    255.30 o
  -3  14  19     1008.85      472.49    144.55 o
  -2  14  19        4.87      132.88    193.61 o
  -1  14  19      234.30      336.52    145.15 o
   0  14  19     4636.39     4721.25    213.52 o
   1  14  19      263.32      450.34    147.74 o
   2  14  19        3.75      179.29    132.17 o
   3  14  19     1140.59      944.48    233.16 o
   4  14  19     1598.72     1763.88    228.56 o
   5  14  19     1348.34     1333.29    233.36 o
   6  14  19        2.76      247.76    201.11 o
   7  14  19      179.24      115.10    201.21 o
   8  14  19     3335.22     3903.89    313.87 o
   9  14  19      650.26      807.69    335.51 o
  10  14  19      250.58      202.17    194.01 o
  11  14  19      622.90      270.36    256.61 o
  12  14  19     1681.22       21.18    450.13 o
  13  14  19      498.43      551.61    399.28 o
 -14  15  19      487.80      515.15    290.47 o
 -13  15  19      142.06       56.69    137.65 o
 -12  15  19      313.11      515.03    294.17 o
 -11  15  19        0.10      114.97    261.46 o
 -10  15  19      638.68      722.62    249.09 o
  -9  15  19       68.82      282.19    353.20 o
  -8  15  19      481.12     1035.16    276.06 o
  -7  15  19       47.30      224.09    212.12 o
  -6  15  19      390.04      171.92    230.26 o
  -5  15  19      367.46      193.59    127.63 o
  -4  15  19      370.23       89.38    236.11 o
  -3  15  19      472.80      294.59    164.22 o
  -2  15  19      438.25      247.98    125.98 o
  -1  15  19       39.54      318.49    221.79 o
   0  15  19      891.11     1264.03    206.42 o
   1  15  19       41.32       76.02    171.70 o
   2  15  19      396.16      707.43    203.40 o
   3  15  19      480.23      139.44    152.61 o
   4  15  19      406.15      592.12    251.33 o
   5  15  19      373.19      341.28    199.20 o
   6  15  19      363.64       73.00    120.53 o
   7  15  19       48.07       58.00    127.02 o
   8  15  19      578.13      365.09    175.20 o
   9  15  19       68.61       23.67    125.72 o
  10  15  19      638.26      298.07    224.95 o
  11  15  19        0.22       33.87    289.24 o
  12  15  19      332.35      226.90    172.53 o
  13  15  19      143.95      376.76    417.35 o
  14  15  19      416.78       69.60    132.41 o
 -15  16  19      206.24      193.93    227.54 o
 -14  16  19     1867.96     1633.09    302.83 o
 -13  16  19      271.41      461.23    369.04 o
 -12  16  19       82.38      292.22    338.40 o
 -11  16  19      370.55      364.63    181.77 o
 -10  16  19     1634.34     1610.86    297.71 o
  -9  16  19      776.19      852.07    283.00 o
  -8  16  19      390.91      435.43    248.67 o
  -7  16  19     1773.86     1827.61    280.36 o
  -6  16  19     2432.70     2299.47    289.13 o
  -5  16  19      647.22      380.51    214.81 o
  -4  16  19     1132.32      821.46    273.03 o
  -3  16  19      477.58      328.20    217.83 o
  -2  16  19     1744.84     2190.55    250.47 o
  -1  16  19      970.42     1151.46    220.78 o
   0  16  19      798.88     1238.71    213.84 o
   1  16  19      965.96     1460.76    207.10 o
   2  16  19     2204.67     2378.06    211.99 o
   3  16  19      486.37      346.75    142.08 o
   4  16  19     1147.55     1293.86    237.40 o
   5  16  19      640.31      709.73    211.59 o
   6  16  19     2343.03     2242.61    264.46 o
   7  16  19     1686.20     1134.30    238.82 o
   8  16  19      375.95      639.72    310.29 o
   9  16  19      707.17      647.80    343.54 o
  10  16  19     1734.14      195.44    345.74 o
  11  16  19      402.48      485.42    416.89 o
  12  16  19       87.78      234.41    335.91 o
  13  16  19      256.88      121.62    173.50 o
  14  16  19     1819.86     1610.23    390.28 o
  15  16  19      201.96        0.00     73.43 o
 -16  17  19      315.84      452.26    268.12 o
 -15  17  19        4.95      167.86    210.10 o
 -14  17  19      112.89      291.20    326.85 o
 -13  17  19      125.22       74.88     75.50 o
 -12  17  19      711.71      932.82    324.65 o
 -11  17  19      185.44      345.77    233.37 o
 -10  17  19      242.89      108.05    211.78 o
  -9  17  19      364.50      712.78    302.29 o
  -8  17  19      775.64      192.46    267.19 o
  -7  17  19      393.95      316.32    389.56 o
  -6  17  19      276.44      146.96    358.60 o
  -5  17  19       54.51      297.60    253.56 o
  -4  17  19       70.51      365.82    291.01 o
  -3  17  19      334.94      307.33    182.25 o
  -2  17  19      579.22     1066.72    214.67 o
  -1  17  19       88.36      269.84    140.97 o
   0  17  19      254.07      794.55    211.49 o
   1  17  19       94.18      786.93    274.40 o
   2  17  19      582.80     1110.99    221.76 o
   3  17  19      336.02      777.59    212.70 o
   4  17  19       79.49       50.78    171.32 o
   5  17  19       51.71      315.73    154.41 o
   6  17  19      257.00      291.83    227.62 o
   7  17  19      399.05       76.25    139.32 o
   8  17  19      836.93      471.62    247.55 o
   9  17  19      364.06       36.92    176.70 o
  10  17  19      290.62      158.93    256.40 o
  11  17  19      183.70      192.46    224.42 o
  12  17  19      679.06      513.96    312.72 o
  13  17  19      127.31      242.18    264.54 o
  14  17  19       95.52        0.00    233.96 o
  15  17  19        4.93      229.93    979.23 o
  16  17  19      339.47       10.90    453.34 o
 -17  18  19      121.66       36.98    256.58 o
 -16  18  19      369.48       73.81    126.05 o
 -15  18  19      165.43       98.05    160.85 o
 -14  18  19      106.80       96.50    164.51 o
 -13  18  19      110.37       11.55     74.26 o
 -12  18  19      659.53     1109.49    294.68 o
 -11  18  19      322.78      269.07    186.99 o
 -10  18  19       24.69      870.88    383.38 o
  -9  18  19      553.68      326.10    241.05 o
  -8  18  19     1690.61     1583.39    327.35 o
  -7  18  19      561.52      687.69    325.84 o
  -6  18  19      114.06       70.17    152.51 o
  -5  18  19      536.73      556.82    227.26 o
  -4  18  19     1656.32     1408.22    286.80 o
  -3  18  19      444.31      946.77    268.27 o
  -2  18  19      504.23      757.34    299.98 o
  -1  18  19      224.07      110.78    111.25 o
   0  18  19     1626.28     1706.51    220.17 o
   1  18  19      216.57      480.23    155.80 o
   2  18  19      471.66      668.69    224.50 o
   3  18  19      392.69      791.38    166.81 o
   4  18  19     1584.13     2304.92    274.74 o
   5  18  19      466.64      599.74    167.19 o
   6  18  19      114.06      707.77    394.46 o
   7  18  19      586.06      505.86    215.48 o
   8  18  19     1797.73     1690.93    313.65 o
   9  18  19      566.51       48.65    161.68 o
  10  18  19       28.36      753.76    474.56 o
  11  18  19      306.85      125.84    151.77 o
  12  18  19      684.79      870.35    424.46 o
  13  18  19      147.98      337.30    448.24 o
  14  18  19      106.95      202.34    229.45 o
  15  18  19      210.53        0.00    267.88 o
  16  18  19      407.43      177.47    237.05 o
  17  18  19      129.97        5.64    416.35 o
 -16  19  19      235.91       42.52    131.38 o
 -14  19  19       82.92       58.41    473.67 o
 -12  19  19      763.02      874.60    419.12 o
 -10  19  19      210.27        0.00    469.13 o
  -8  19  19      532.72       97.25    265.06 o
  -6  19  19      198.73      377.11    454.54 o
  -4  19  19      153.39      377.33    278.25 o
  -2  19  19      508.92      922.77    415.02 o
   0  19  19       68.49       27.25    125.28 o
   2  19  19      513.35     1263.86    325.28 o
   4  19  19      171.55      822.10    397.50 o
   6  19  19      285.43      221.25    231.57 o
   8  19  19      471.41       77.15    205.33 o
  10  19  19      192.58       96.04    362.75 o
  12  19  19      802.09      907.83    534.46 o
  14  19  19      112.11        0.00    865.18 o
  16  19  19      254.04        0.00    354.29 o
   0   0  20    15266.49    15029.30    344.56 o
  -1   1  20     5586.77     4856.00    227.37 o
   0   1  20      289.42       70.44     55.38 o
   1   1  20     5657.58     4756.49    219.86 o
  -2   2  20     1753.85     2257.45    220.38 o
  -1   2  20     9971.21     9713.50    169.76 o
   0   2  20     4734.69     4790.15    160.35 o
   1   2  20    10412.32    10733.75    171.98 o
   2   2  20     2081.31     2603.56    219.83 o
  -3   3  20     1264.51     1133.17    232.10 o
  -2   3  20     9856.59     9543.89    180.50 o
  -1   3  20     4583.34     4736.06    159.88 o
   0   3  20      716.83      516.67    156.17 o
   1   3  20     4720.05     5267.11    163.20 o
   2   3  20    10332.68     9910.71    170.07 o
   3   3  20     1652.40     1569.96    208.49 o
  -4   4  20    13487.36    14274.96    260.38 o
  -3   4  20      347.60       52.60     50.47 o
  -2   4  20     2678.01     2282.03    170.51 o
  -1   4  20        9.49        0.00    119.71 o
   0   4  20    21805.72    21708.18    210.82 o
   1   4  20        2.74      109.06    117.77 o
   2   4  20     2754.58     2477.03    163.29 o
   3   4  20      289.48      141.51    139.15 o
   4   4  20    15221.76    15584.66    278.70 o
  -5   5  20     1935.66     2115.84    299.34 o
  -4   5  20      603.40      713.93    140.70 o
  -3   5  20     2184.18     2120.88    170.78 o
  -2   5  20     6141.78     5729.14    178.98 o
  -1   5  20     1580.73      989.35     97.90 o
   0   5  20       43.54       38.92    113.69 o
   1   5  20     1900.09     1568.68    162.60 o
   2   5  20     6697.29     6011.67    177.75 o
   3   5  20     2752.12     2271.31    171.15 o
   4   5  20      673.79      144.59    113.38 o
   5   5  20     2209.12     1569.19    236.62 o
  -6   6  20     1559.49     1222.52    236.24 o
  -5   6  20     6520.31     6012.79    184.31 o
  -4   6  20     5987.60     6010.19    175.74 o
  -3   6  20     3263.15     3538.65    171.71 o
  -2   6  20     3241.65     2992.71    166.61 o
  -1   6  20     5944.76     5490.08    168.87 o
   0   6  20     2759.05     2558.03    174.49 o
   1   6  20     5616.64     5190.87    176.73 o
   2   6  20     2888.27     2297.32    163.04 o
   3   6  20     3337.51     3448.85    168.46 o
   4   6  20     6789.03     6420.50    179.05 o
   5   6  20     7623.68     7080.62    181.55 o
   6   6  20     1301.16     1420.90    265.08 o
  -7   7  20     1692.11     1520.22    239.84 o
  -6   7  20     5682.53     6130.12    187.35 o
  -5   7  20     4845.68     5917.91    185.81 o
  -4   7  20      694.44      373.64    139.45 o
  -3   7  20     6509.66     6606.61    177.04 o
  -2   7  20     4729.39     4825.03    181.70 o
  -1   7  20     1743.79     1288.16    165.62 o
   0   7  20      112.52        0.00     76.62 o
   1   7  20     2203.99     1667.07    177.02 o
   2   7  20     4963.59     5229.33    176.41 o
   3   7  20     7064.96     6921.95    196.13 o
   4   7  20      785.01      973.73    137.63 o
   5   7  20     5098.73     6301.75    191.87 o
   6   7  20     5986.86     6447.99    215.78 o
   7   7  20     1799.06     2215.41    289.15 o
  -8   8  20    10296.32    10764.25    296.32 o
  -7   8  20       72.64       57.93     49.55 o
  -6   8  20     2193.29     1830.47    185.53 o
  -5   8  20     1195.03      846.60    136.59 o
  -4   8  20    14593.26    14842.25    207.43 o
  -3   8  20      417.66      589.36    147.82 o
  -2   8  20     2516.58     2350.17    174.40 o
  -1   8  20      305.76      253.70    118.55 o
   0   8  20     9222.50     8919.03    192.88 o
   1   8  20      287.67      182.15    103.59 o
   2   8  20     2839.91     3015.63    170.29 o
   3   8  20      479.23      884.74    141.60 o
   4   8  20    14890.28    14975.19    205.31 o
   5   8  20     1264.69     1389.23    196.87 o
   6   8  20     2208.83     2647.77    231.11 o
   7   8  20       63.99     1007.29    282.95 o
   8   8  20     9971.60    11081.97    411.46 o
  -9   9  20      554.46       83.19    185.10 o
  -8   9  20      587.16      359.33    117.27 o
  -7   9  20      865.35      340.05    101.89 o
  -6   9  20     6977.76     7095.65    205.39 o
  -5   9  20     2777.32     2709.68    197.56 o
  -4   9  20      557.98      661.11    177.60 o
  -3   9  20     4588.63     5003.10    183.79 o
  -2   9  20     3892.62     3909.00    178.67 o
  -1   9  20     1957.06     1624.76    159.24 o
   0   9  20        5.85       73.29     70.95 o
   1   9  20     2048.49     2108.16    173.33 o
   2   9  20     3777.25     3797.35    179.81 o
   3   9  20     4721.82     5309.70    182.61 o
   4   9  20      604.39     1113.21    192.26 o
   5   9  20     2892.30     3215.68    207.41 o
   6   9  20     6473.69     7088.16    225.58 o
   7   9  20      640.47      351.51    222.36 o
   8   9  20      523.82      916.31    285.92 o
   9   9  20      335.04      795.34    420.06 o
 -10  10  20      219.11       73.75    390.70 o
  -9  10  20     3153.61     2973.38    205.72 o
  -8  10  20     2469.35     1789.08    186.99 o
  -7  10  20     3117.03     2928.12    184.12 o
  -6  10  20      851.42      958.02    203.21 o
  -5  10  20     4829.15     4481.56    206.96 o
  -4  10  20     2164.37     2288.53    195.44 o
  -3  10  20     5080.96     5358.16    182.14 o
  -2  10  20      161.65      611.65    136.41 o
  -1  10  20     6591.85     6882.41    176.34 o
   0  10  20     1376.60     1598.25    159.79 o
   1  10  20     6783.08     7274.61    201.96 o
   2  10  20      175.92      467.24    125.35 o
   3  10  20     5359.97     5258.50    192.73 o
   4  10  20     2029.02     2299.98    192.51 o
   5  10  20     4395.32     4692.51    205.91 o
   6  10  20      956.78     1632.01    272.97 o
   7  10  20     2980.70     3870.14    372.53 o
   8  10  20     2259.49     2513.00    275.84 o
   9  10  20     3089.52     3889.25    315.30 o
  10  10  20      250.26     1088.41    419.34 o
 -11  11  20     2460.99     2524.00    361.98 o
 -10  11  20     2562.76     2290.23    256.49 o
  -9  11  20      531.06      159.61    111.52 o
  -8  11  20      352.30      148.50    177.24 o
  -7  11  20     2085.84     2403.71    219.83 o
  -6  11  20     4751.11     4806.39    211.35 o
  -5  11  20     2629.62     2693.81    194.60 o
  -4  11  20      298.54      317.58    139.34 o
  -3  11  20     3207.38     3431.15    193.91 o
  -2  11  20     3702.05     3788.31    191.51 o
  -1  11  20     2503.49     3055.05    177.29 o
   0  11  20       75.42      370.65    117.86 o
   1  11  20     2280.58     2409.97    189.31 o
   2  11  20     3776.55     3924.62    206.74 o
   3  11  20     2895.95     3101.02    223.68 o
   4  11  20      340.37      971.80    234.24 o
   5  11  20     2395.33     2807.89    220.85 o
   6  11  20     4534.17     5061.54    232.75 o
   7  11  20     1691.83     2305.45    286.07 o
   8  11  20      317.87      238.77    265.64 o
   9  11  20      525.97      464.27    208.55 o
  10  11  20     2220.05     2434.99    307.79 o
  11  11  20     2820.77     2559.79    387.97 o
 -12  12  20     2942.40     2896.84    377.51 o
 -11  12  20      319.86      115.78    103.18 o
 -10  12  20     1566.27     1589.61    253.78 o
  -9  12  20      635.60      719.98    228.59 o
  -8  12  20     7541.44     8001.31    251.55 o
  -7  12  20      271.48      793.34    253.69 o
  -6  12  20     1756.72     1737.75    234.91 o
  -5  12  20      487.42      395.63    167.54 o
  -4  12  20     9588.16     9409.98    248.28 o
  -3  12  20       10.91       22.74    113.90 o
  -2  12  20     3416.51     3689.88    256.75 o
  -1  12  20       27.31      693.90    183.88 o
   0  12  20    11092.77    12747.99    219.09 o
   1  12  20       37.82      497.06    129.28 o
   2  12  20     3261.19     3459.84    243.74 o
   3  12  20        6.32      497.75    222.77 o
   4  12  20     8929.55     8977.91    236.03 o
   5  12  20      449.26      513.28    132.78 o
   6  12  20     1503.55     2048.69    243.49 o
   7  12  20      261.91      100.27    173.27 o
   8  12  20     7337.94     7673.00    319.52 o
   9  12  20      635.83      337.96    220.48 o
  10  12  20     1562.98     1744.38    315.86 o
  11  12  20      301.29      401.13    370.53 o
  12  12  20     3112.75     3059.53    564.88 o
 -13  13  20      501.99      143.63    318.37 o
 -12  13  20      223.16      191.74    282.22 o
 -11  13  20     1174.84     1004.71    288.54 o
 -10  13  20     1215.93      989.07    270.31 o
  -9  13  20     1836.61     2353.14    275.96 o
  -8  13  20      302.81      743.98    245.86 o
  -7  13  20     2152.28     2627.39    254.83 o
  -6  13  20     3780.59     3911.82    249.86 o
  -5  13  20     1779.89     1483.43    244.19 o
  -4  13  20      567.74      157.79    152.76 o
  -3  13  20      727.47      577.37    123.06 o
  -2  13  20     3597.38     4108.20    194.26 o
  -1  13  20      568.33     1326.90    193.78 o
   0  13  20       48.84      522.92    199.39 o
   1  13  20      505.98      447.45    172.91 o
   2  13  20     3585.83     4292.34    208.27 o
   3  13  20      649.27      853.06    229.24 o
   4  13  20      556.11      151.16    186.03 o
   5  13  20     1711.64     1142.69    220.42 o
   6  13  20     3457.59     3818.84    266.02 o
   7  13  20     2078.96     2625.85    275.99 o
   8  13  20      275.08      272.91    217.44 o
   9  13  20     1809.97     2179.25    324.22 o
  10  13  20     1381.30     1450.74    317.55 o
  11  13  20     1257.78      788.15    274.07 o
  12  13  20      240.22      266.27    298.62 o
  13  13  20      500.60      451.81    663.50 o
 -14  14  20      992.08     1115.12    441.02 o
 -13  14  20     1877.18     1966.32    327.36 o
 -12  14  20      202.19      453.72    331.05 o
 -11  14  20     2179.95     2087.38    274.03 o
 -10  14  20       71.43      400.11    295.39 o
  -9  14  20     2674.33     3001.67    288.28 o
  -8  14  20     1847.60     2432.34    295.44 o
  -7  14  20     2967.41     3051.96    293.22 o
  -6  14  20       88.79      303.32    274.33 o
  -5  14  20     2330.95     2157.38    262.94 o
  -4  14  20      739.40      591.26    217.18 o
  -3  14  20     3025.14     3404.67    312.19 o
  -2  14  20       80.50      559.65    254.47 o
  -1  14  20     3080.05     3526.56    215.78 o
   0  14  20     1613.94     2235.51    220.12 o
   1  14  20     3190.71     3495.73    206.07 o
   2  14  20      120.61      760.00    193.79 o
   3  14  20     3099.03     3181.14    240.68 o
   4  14  20      579.00      571.41    236.38 o
   5  14  20     2281.62     1399.17    326.18 o
   6  14  20      129.33      510.06    234.50 o
   7  14  20     2782.84     3661.35    285.92 o
   8  14  20     1982.32     2119.30    299.84 o
   9  14  20     2642.34     3196.57    361.39 o
  10  14  20       75.50      555.71    389.58 o
  11  14  20     2255.65     2282.49    346.95 o
  12  14  20      234.23      584.52    460.37 o
  13  14  20     1921.67     2004.11    406.69 o
  14  14  20      900.08     1374.94    643.47 o
 -15  15  20      290.95      211.44    382.16 o
 -14  15  20     1467.19     1367.99    323.38 o
 -13  15  20      223.50      490.59    346.26 o
 -12  15  20      305.11      168.26    128.76 o
 -11  15  20      955.82     1084.25    288.42 o
 -10  15  20     1775.27     1737.10    286.46 o
  -9  15  20     1333.23     1695.43    295.54 o
  -8  15  20        3.79      729.76    352.67 o
  -7  15  20     1335.30     1220.83    269.88 o
  -6  15  20     2435.94     2321.23    277.83 o
  -5  15  20      497.37      528.86    285.43 o
  -4  15  20      281.94       48.05     88.97 o
  -3  15  20      369.30      746.25    311.26 o
  -2  15  20     2151.31     2856.50    237.93 o
  -1  15  20     1181.54     1058.87    216.96 o
   0  15  20        0.50      142.57    129.31 o
   1  15  20     1160.78      568.82    232.36 o
   2  15  20     2162.64     2582.99    214.32 o
   3  15  20      311.83      707.24    255.37 o
   4  15  20      273.71      459.38    165.76 o
   5  15  20      450.39      618.71    187.75 o
   6  15  20     2412.03     2569.17    271.19 o
   7  15  20     1408.64     1407.01    319.84 o
   8  15  20        4.48      724.19    343.13 o
   9  15  20     1357.69     1926.93    359.10 o
  10  15  20     2118.59     2289.92    346.27 o
  11  15  20      882.98       22.48    380.74 o
  12  15  20      331.74      644.22    487.89 o
  13  15  20      206.80      171.78    347.43 o
  14  15  20     1409.08      970.02    505.21 o
  15  15  20      329.58      431.28   1024.84 o
 -16  16  20     2822.87     2367.41    400.74 o
 -15  16  20      134.74      636.30    299.80 o
 -14  16  20      417.33      168.43    145.15 o
 -13  16  20       18.06      189.07    215.12 o
 -12  16  20     3111.50     3094.29    300.37 o
 -11  16  20      212.42      285.32    205.19 o
 -10  16  20      642.42      369.08    207.27 o
  -9  16  20      163.13      626.11    366.25 o
  -8  16  20     5298.30     5396.38    330.14 o
  -7  16  20       38.40      138.15    141.53 o
  -6  16  20      835.62      180.40    274.21 o
  -5  16  20       31.27       48.03    147.29 o
  -4  16  20     3243.63     3551.09    292.01 o
  -3  16  20      185.15      196.04    334.36 o
  -2  16  20     1344.39     1204.04    257.59 o
  -1  16  20       73.10      305.15    169.19 o
   0  16  20     7310.51     8214.58    236.52 o
   1  16  20       70.17      441.58    182.66 o
   2  16  20     1300.73      674.66    239.48 o
   3  16  20      172.96      508.38    232.87 o
   4  16  20     3189.09     3684.71    237.81 o
   5  16  20       25.98      917.37    314.47 o
   6  16  20      866.21     1150.58    264.83 o
   7  16  20       43.49       26.65    153.48 o
   8  16  20     5645.15     6014.98    336.17 o
   9  16  20      175.79      369.81    387.43 o
  10  16  20      642.77     1036.11    358.16 o
  11  16  20      222.56      567.16    427.92 o
  12  16  20     3080.74     3255.82    401.84 o
  13  16  20       15.00      345.21    442.86 o
  14  16  20      480.90      119.61    301.90 o
  15  16  20      128.14      656.95   1047.50 o
  16  16  20     2954.81     3005.50    594.87 o
 -17  17  20      309.13      156.24    217.91 o
 -16  17  20       23.35      758.21    350.36 o
 -15  17  20      406.12      599.07    286.26 o
 -14  17  20      845.73      682.51    204.80 o
 -13  17  20      172.67      393.56    462.32 o
 -12  17  20       41.64       24.99    106.10 o
 -11  17  20      258.49      349.19    200.64 o
 -10  17  20     1916.09     2216.46    311.64 o
  -9  17  20      581.06      620.15    261.68 o
  -8  17  20      513.93      487.71    193.94 o
  -7  17  20      242.19      101.33    133.37 o
  -6  17  20     2113.91     2141.69    331.35 o
  -5  17  20      526.61      513.31    331.78 o
  -4  17  20      120.06      363.45    356.50 o
  -3  17  20     1094.21     1231.04    296.37 o
  -2  17  20     1635.43     2164.47    276.03 o
  -1  17  20     1299.27     1785.64    259.52 o
   0  17  20      179.83      332.24    118.79 o
   1  17  20     1242.14     1643.04    240.76 o
   2  17  20     1448.51     2020.37    231.07 o
   3  17  20      987.73     1033.19    213.16 o
   4  17  20       99.80      680.69    252.74 o
   5  17  20      456.95      362.35    187.96 o
   6  17  20     2412.21     2845.74    266.70 o
   7  17  20      291.32      121.98    196.06 o
   8  17  20      549.02       68.49    271.54 o
   9  17  20      649.87      694.34    316.52 o
  10  17  20     1926.38     2132.71    349.84 o
  11  17  20      258.71      493.30    434.26 o
  12  17  20       33.66      228.09    314.30 o
  13  17  20      220.64      410.63    409.26 o
  14  17  20      811.16      486.90    465.96 o
  15  17  20      453.41       19.05    833.67 o
  16  17  20       22.47        0.00    427.68 o
  17  17  20      288.41      533.66    861.48 o
 -17  18  20      820.46      497.31    321.79 o
 -16  18  20      326.30      300.18    166.52 o
 -15  18  20      553.49      182.08    138.88 o
 -14  18  20       41.87      153.97    382.40 o
 -13  18  20      553.23      335.61    161.67 o
 -12  18  20      790.96      873.25    324.16 o
 -11  18  20     1055.18     1169.99    378.32 o
 -10  18  20      320.53      694.99    325.42 o
  -9  18  20     1245.94     1559.03    338.85 o
  -8  18  20      101.79       34.89    126.06 o
  -7  18  20     1934.69     1295.35    329.88 o
  -6  18  20      257.51      151.48    276.09 o
  -5  18  20     1653.41     1358.53    288.71 o
  -4  18  20      623.57      901.35    296.05 o
  -3  18  20     2136.94     2143.78    302.55 o
  -2  18  20      111.21      109.85    111.81 o
  -1  18  20     2936.46     3030.39    269.84 o
   0  18  20      648.54      756.28    267.07 o
   1  18  20     2744.70     3051.81    239.58 o
   2  18  20      172.86      920.64    226.60 o
   3  18  20     1785.23     2543.05    255.09 o
   4  18  20      650.57      583.54    255.46 o
   5  18  20     1567.19     1611.86    257.48 o
   6  18  20      259.27      448.04    199.50 o
   7  18  20     2066.98     2158.88    319.55 o
   8  18  20       94.32        0.10    209.73 o
   9  18  20     1381.53      694.43    241.44 o
  10  18  20      283.04      579.71    417.52 o
  11  18  20     1168.69      442.10    194.32 o
  12  18  20      808.47      537.17    289.85 o
  13  18  20      589.83      184.01    202.36 o
  14  18  20       76.34       60.32    292.55 o
  15  18  20      548.37      750.04    889.66 o
  16  18  20      307.92       59.76    344.31 o
  17  18  20      780.53      465.29    565.64 o
 -16  19  20       18.42      235.02    162.12 o
 -15  19  20      254.06      237.06    229.72 o
 -14  19  20      525.03      377.51    260.93 o
 -13  19  20      270.13      271.02    204.84 o
 -12  19  20       88.90      387.56    377.49 o
 -11  19  20      190.53      233.24    158.80 o
 -10  19  20     1894.57     2178.88    404.42 o
  -9  19  20      251.59      519.96    462.29 o
  -8  19  20      405.23      221.02    290.87 o
  -7  19  20      102.96       56.26    231.37 o
  -6  19  20      863.82       19.75    205.29 o
  -5  19  20      382.97      512.96    207.36 o
  -4  19  20      550.62     1023.11    300.67 o
  -3  19  20     1176.95     1232.25    291.57 o
  -2  19  20     1568.44     1702.05    290.91 o
  -1  19  20     1015.66     1491.11    255.06 o
   0  19  20      225.51       41.62    228.00 o
   1  19  20      939.49      920.91    230.89 o
   2  19  20     1407.68     2206.61    240.82 o
   3  19  20     1077.40     1520.94    251.58 o
   4  19  20      514.20      901.20    220.29 o
   5  19  20      376.14      936.13    296.67 o
   6  19  20      902.52      126.48    243.38 o
   7  19  20      153.56      369.97    237.60 o
   8  19  20      428.04      219.67    245.95 o
   9  19  20      314.09      179.66    168.51 o
  10  19  20     1846.47     1796.87    343.25 o
  11  19  20      222.02      505.65    527.46 o
  12  19  20       78.43       87.13    312.26 o
  13  19  20      288.70      213.16    170.69 o
  14  19  20      578.19      101.25    285.99 o
  15  19  20      244.92        2.97    254.47 o
  16  19  20       18.98       42.63    925.23 o
 -14  20  20      637.30      542.12    496.07 o
 -12  20  20     2353.08     3018.35    542.04 o
 -10  20  20      499.92     1010.29    519.45 o
  -8  20  20     1776.62     1824.04    540.76 o
  -6  20  20      685.01      335.07    390.47 o
  -4  20  20     4148.91     5113.28    633.80 o
  -2  20  20     1630.94     1850.02    406.90 o
   0  20  20     3239.94     2599.16    436.02 o
   2  20  20     1404.62     2259.55    353.90 o
   4  20  20     3863.17     5285.38    415.50 o
   6  20  20      632.35     1061.36    404.86 o
   8  20  20     1767.25     1350.82    576.02 o
  10  20  20      634.20     1422.41    602.19 o
  12  20  20     2512.46     2653.38    656.59 o
  14  20  20      587.69      412.56    807.16 o
   0   1  21     1224.88     1271.44    147.61 o
  -1   2  21     1227.22      579.88    157.79 o
   0   2  21     2288.09     2639.01    160.50 o
   1   2  21     1287.82     1269.31    151.58 o
  -2   3  21      729.72      303.14     74.74 o
  -1   3  21       10.60        4.15     65.07 o
   0   3  21     2751.70     2512.39    162.52 o
   1   3  21       11.41        0.00     69.84 o
   2   3  21      940.77      828.10    170.45 o
  -3   4  21     1292.73     1246.56    168.70 o
  -2   4  21     6138.08     5990.63    178.46 o
  -1   4  21      402.28        0.00     54.84 o
   0   4  21       56.32       26.72     59.34 o
   1   4  21      311.15       55.35     58.40 o
   2   4  21     6203.40     6029.93    173.87 o
   3   4  21     1222.98     1294.77    162.66 o
  -4   5  21     1585.66     1871.88    164.68 o
  -3   5  21       90.85      229.51    134.24 o
  -2   5  21      508.89      531.03    153.93 o
  -1   5  21      139.17      268.09    155.75 o
   0   5  21     2023.78     1687.11    170.41 o
   1   5  21      139.03      298.89    144.06 o
   2   5  21      580.98      220.45    110.78 o
   3   5  21       93.53       71.37     89.14 o
   4   5  21     1713.65     1601.98    165.23 o
  -5   6  21     1150.64     1009.39    183.46 o
  -4   6  21     1837.08     2353.31    172.53 o
  -3   6  21     1123.29     1452.87    174.05 o
  -2   6  21      608.74      329.01    139.37 o
  -1   6  21     1170.66     1051.77    155.68 o
   0   6  21     4644.05     4956.27    185.72 o
   1   6  21     1376.99     1113.52    170.55 o
   2   6  21      605.30      329.19    139.25 o
   3   6  21     1196.72     1140.02    167.93 o
   4   6  21     1530.78     1908.15    167.53 o
   5   6  21      991.85     1282.32    205.11 o
  -6   7  21      445.98       61.34    100.22 o
  -5   7  21      369.94      737.12    240.34 o
  -4   7  21     1502.35     1744.60    175.23 o
  -3   7  21       83.24       43.71    143.56 o
  -2   7  21     1213.25     1174.92    172.85 o
  -1   7  21      122.83      257.31    169.28 o
   0   7  21      504.59       84.62    155.01 o
   1   7  21      124.20      206.02    124.19 o
   2   7  21     1123.42      775.32    113.95 o
   3   7  21       82.59       77.15     99.65 o
   4   7  21     1577.39     1377.68    202.37 o
   5   7  21      365.63      488.18    142.87 o
   6   7  21      405.18      790.44    198.94 o
  -7   8  21     1032.91      991.96    211.26 o
  -6   8  21     3723.11     3522.86    218.29 o
  -5   8  21      325.35       84.45     81.21 o
  -4   8  21       16.67      309.95    132.96 o
  -3   8  21      125.98      114.59     88.12 o
  -2   8  21     2906.24     3601.67    180.33 o
  -1   8  21     2648.35     2884.88    171.83 o
   0   8  21       32.22      218.71    148.38 o
   1   8  21     2581.65     2555.76    180.92 o
   2   8  21     3075.25     3597.28    182.44 o
   3   8  21      162.60      370.24    177.60 o
   4   8  21       17.14      577.17    226.11 o
   5   8  21      461.30      720.09    204.39 o
   6   8  21     3643.21     3839.51    200.70 o
   7   8  21     1110.91     1745.16    214.55 o
  -8   9  21     1231.43     1173.00    197.99 o
  -7   9  21      225.18        7.69     59.97 o
  -6   9  21      277.51      293.31    151.76 o
  -5   9  21       25.00      400.92    173.34 o
  -4   9  21     2056.13     2168.45    188.77 o
  -3   9  21      331.97      472.49    186.31 o
  -2   9  21     1454.18     1876.98    174.25 o
  -1   9  21      212.49       75.86     82.56 o
   0   9  21       19.47      195.01    128.83 o
   1   9  21      212.73      484.90    175.06 o
   2   9  21     1547.42     1807.10    175.86 o
   3   9  21      323.88      384.02    115.89 o
   4   9  21     1869.05     2052.94    203.21 o
   5   9  21       22.71      809.25    265.43 o
   6   9  21      362.47      408.40    149.78 o
   7   9  21      226.19      336.92    209.09 o
   8   9  21     1259.26     2125.85    267.06 o
  -9  10  21       94.99        2.90     53.34 o
  -8  10  21     1439.11      909.52    168.35 o
  -7  10  21      671.41      490.16    126.17 o
  -6  10  21      348.07      410.15    209.81 o
  -5  10  21     1615.85     2178.66    191.86 o
  -4  10  21     3403.23     3686.42    200.49 o
  -3  10  21     1321.97     1792.48    182.61 o
  -2  10  21      749.44      658.92    127.91 o
  -1  10  21      132.28      136.67    108.44 o
   0  10  21     4244.13     4560.87    177.25 o
   1  10  21       73.43      360.05    181.79 o
   2  10  21      757.19      422.83    120.59 o
   3  10  21     1233.37     1680.35    200.18 o
   4  10  21     3678.58     3933.26    212.86 o
   5  10  21     1593.39     2370.99    226.02 o
   6  10  21      360.40      656.99    199.86 o
   7  10  21      645.98     1026.81    229.16 o
   8  10  21     1576.63     2177.29    305.22 o
   9  10  21      103.31      613.68    294.25 o
 -10  11  21      315.98        0.00    234.42 o
  -9  11  21      564.96      264.33    132.09 o
  -8  11  21     1467.64     1628.92    229.72 o
  -7  11  21      321.04       58.19    123.79 o
  -6  11  21      317.24      231.06    132.79 o
  -5  11  21      623.45      667.37    161.67 o
  -4  11  21      426.96      510.97    191.32 o
  -3  11  21     1017.79      751.01    138.48 o
  -2  11  21      895.50      787.50    153.23 o
  -1  11  21      416.51      315.34    112.91 o
   0  11  21      330.62      404.03    149.05 o
   1  11  21      418.47      606.37    196.75 o
   2  11  21      946.40      947.22    208.95 o
   3  11  21     1014.72      736.55    193.49 o
   4  11  21      353.04       54.89    209.85 o
   5  11  21      628.28      665.88    200.66 o
   6  11  21      324.88      286.04    204.04 o
   7  11  21      315.64      610.45    222.23 o
   8  11  21     1466.37     2458.00    384.84 o
   9  11  21      561.29      465.89    267.39 o
  10  11  21      428.24      646.10    306.61 o
 -11  12  21      309.65       70.32    154.13 o
 -10  12  21     1171.23     1088.91    283.50 o
  -9  12  21      292.06      186.55    203.22 o
  -8  12  21       18.44      344.00    235.90 o
  -7  12  21      200.52      162.03    107.40 o
  -6  12  21     4505.87     4714.57    244.55 o
  -5  12  21     1080.94      838.13    143.94 o
  -4  12  21      465.28      825.36    197.72 o
  -3  12  21     1596.09     1629.20    202.55 o
  -2  12  21     1700.10     1993.47    185.42 o
  -1  12  21     1076.64     1050.59    184.32 o
   0  12  21      682.50      909.42    154.52 o
   1  12  21     1141.88     1112.58    157.40 o
   2  12  21     1530.94     1635.63    247.22 o
   3  12  21     1652.10      960.56    205.51 o
   4  12  21      462.47     1057.40    235.06 o
   5  12  21     1029.14     1307.28    246.02 o
   6  12  21     4395.25     5209.41    263.31 o
   7  12  21      217.61      454.97    250.16 o
   8  12  21       16.63      557.78    316.71 o
   9  12  21      290.01      974.58    335.81 o
  10  12  21     1192.37      710.67    252.06 o
  11  12  21      239.00      582.82    363.43 o
 -12  13  21      100.56      137.02    327.46 o
 -11  13  21      198.52        8.94     92.32 o
 -10  13  21      114.02      361.09    478.86 o
  -9  13  21       88.68        0.00    131.87 o
  -8  13  21     1135.74     1012.23    268.52 o
  -7  13  21      241.32      210.24    118.97 o
  -6  13  21      730.33     1122.29    273.82 o
  -5  13  21       17.43      113.30    153.53 o
  -4  13  21      150.19      209.23    210.04 o
  -3  13  21        3.90       72.24    150.99 o
  -2  13  21      292.92      207.56    190.24 o
  -1  13  21      290.72      604.22    194.49 o
   0  13  21     1341.59     1449.86    196.62 o
   1  13  21      293.68      506.72    128.24 o
   2  13  21      316.92      298.69    119.32 o
   3  13  21        4.00      666.72    270.22 o
   4  13  21      104.96      561.14    221.52 o
   5  13  21       17.63      546.73    228.98 o
   6  13  21      794.17      648.25    188.25 o
   7  13  21      245.27      883.58    309.67 o
   8  13  21     1130.98     1174.48    303.85 o
   9  13  21       88.53      163.68    122.50 o
  10  13  21      119.32       23.76    186.50 o
  11  13  21      199.87      418.40    260.07 o
  12  13  21      101.63      326.46    416.64 o
 -13  14  21      428.13       47.12    120.11 o
 -12  14  21     1326.36     1093.34    294.65 o
 -11  14  21      497.41      203.79    208.14 o
 -10  14  21        2.35       74.50    351.76 o
  -9  14  21      704.72      778.64    296.58 o
  -8  14  21     1430.38     2068.40    342.92 o
  -7  14  21      543.58      115.37    151.65 o
  -6  14  21      234.31      395.52    268.58 o
  -5  14  21      534.60      571.41    317.97 o
  -4  14  21     1568.50      927.66    250.82 o
  -3  14  21      144.84      165.47    214.39 o
  -2  14  21       97.41      722.91    270.77 o
  -1  14  21      736.09     1068.77    225.89 o
   0  14  21     3364.87     4042.48    229.01 o
   1  14  21      709.54     1031.86    227.54 o
   2  14  21       99.52      233.04    131.08 o
   3  14  21      181.17      459.72    205.57 o
   4  14  21     1507.40     1602.83    277.35 o
   5  14  21      658.74      798.83    267.69 o
   6  14  21      223.49      409.63    193.76 o
   7  14  21      562.33     1026.52    308.23 o
   8  14  21     1433.84     2315.06    350.80 o
   9  14  21      644.96      937.26    415.75 o
  10  14  21        3.59      489.26    523.13 o
  11  14  21      436.11      407.84    256.73 o
  12  14  21     1285.93      333.92    435.01 o
  13  14  21      387.26      316.87    298.08 o
 -14  15  21      254.63      427.72    359.85 o
 -13  15  21       50.39      319.31    239.62 o
 -12  15  21      121.71      235.41    216.70 o
 -11  15  21       34.82      177.18    224.42 o
 -10  15  21      359.38      312.47    211.77 o
  -9  15  21      148.62      434.86    256.96 o
  -8  15  21      427.24      284.86    218.04 o
  -7  15  21       27.90      126.37    119.05 o
  -6  15  21      782.91      874.10    287.88 o
  -5  15  21       67.13      293.43    198.71 o
  -4  15  21      458.80      158.07    109.44 o
  -3  15  21      273.62      158.92    199.64 o
  -2  15  21      274.32      805.06    250.51 o
  -1  15  21      143.20      485.04    189.43 o
   0  15  21      728.40     1323.59    232.81 o
   1  15  21      138.49      561.85    254.06 o
   2  15  21      226.54      108.57    177.96 o
   3  15  21      269.14      431.27    204.57 o
   4  15  21      546.00      735.61    228.44 o
   5  15  21       69.74      328.63    155.82 o
   6  15  21      717.77      839.87    291.44 o
   7  15  21       27.61      453.19    300.73 o
   8  15  21      473.23      746.51    373.50 o
   9  15  21      147.25      683.26    453.15 o
  10  15  21      361.63      390.26    323.82 o
  11  15  21       35.47     1109.53    569.47 o
  12  15  21      120.39      598.32    563.51 o
  13  15  21       50.14      491.37    546.49 o
  14  15  21      246.35      641.74    513.32 o
 -15  16  21      430.39      302.32    149.81 o
 -14  16  21      907.18      528.90    164.47 o
 -13  16  21      614.75      113.87    161.96 o
 -12  16  21        0.62      194.86    175.32 o
 -11  16  21      829.04      541.60    234.90 o
 -10  16  21     1222.41     1534.38    346.50 o
  -9  16  21      165.75      392.68    224.45 o
  -8  16  21       23.30      169.00    282.74 o
  -7  16  21      376.79      513.68    340.01 o
  -6  16  21     1381.64     1183.81    292.07 o
  -5  16  21      451.64      264.96    240.38 o
  -4  16  21      487.45      327.06    180.36 o
  -3  16  21      538.52      736.98    309.83 o
  -2  16  21     1615.02     2220.49    286.98 o
  -1  16  21      648.88      986.27    253.96 o
   0  16  21      325.10      278.56    234.45 o
   1  16  21      626.98      803.87    195.27 o
   2  16  21     1840.17     2310.41    251.05 o
   3  16  21      495.92      505.36    200.88 o
   4  16  21      521.79      788.60    205.37 o
   5  16  21      373.34      534.97    210.38 o
   6  16  21     1593.01     2255.14    299.10 o
   7  16  21      319.56      604.27    327.01 o
   8  16  21       20.42      274.03    232.28 o
   9  16  21      187.94      575.02    445.25 o
  10  16  21     1173.59     1118.32    455.11 o
  11  16  21      892.93      747.31    349.46 o
  12  16  21        0.49      122.46    299.30 o
  13  16  21      625.83      282.11    339.77 o
  14  16  21      923.78      302.85    216.58 o
  15  16  21      411.02      199.37    232.61 o
 -16  17  21      138.61      235.83    182.51 o
 -15  17  21       19.84      298.43    219.74 o
 -14  17  21      245.55       95.51    183.82 o
 -13  17  21       17.23      492.15    595.71 o
 -12  17  21      182.71      399.48    440.00 o
 -11  17  21      105.55       38.12    199.92 o
 -10  17  21      368.69      414.68    192.35 o
  -9  17  21      110.33       27.25    196.85 o
  -8  17  21      134.50      177.66    124.59 o
  -7  17  21      279.68      328.23    279.45 o
  -6  17  21      383.04      120.51    142.81 o
  -5  17  21       22.39      216.56    236.21 o
  -4  17  21      911.32      895.84    316.72 o
  -3  17  21      390.81      419.05    327.34 o
  -2  17  21      272.40     1167.35    267.36 o
  -1  17  21      148.00       50.21    150.36 o
   0  17  21      116.00      348.86    169.45 o
   1  17  21      150.38      560.93    275.69 o
   2  17  21      228.20      110.39    246.45 o
   3  17  21      392.23      266.74    303.11 o
   4  17  21     1016.42     1166.27    233.29 o
   5  17  21       22.35      314.53    233.06 o
   6  17  21      324.07      688.79    241.58 o
   7  17  21      281.57      591.91    285.20 o
   8  17  21      143.37      168.17    163.75 o
   9  17  21      109.71      512.70    675.27 o
  10  17  21      356.19      542.71    327.59 o
  11  17  21      104.57      191.34    191.07 o
  12  17  21      179.60        0.00    252.65 o
  13  17  21       16.81      352.33    529.57 o
  14  17  21      262.51        0.00    288.23 o
  15  17  21       19.88        0.00    929.65 o
  16  17  21      136.73       31.55    187.36 o
 -16  18  21      617.25       59.59    111.47 o
 -15  18  21       74.21       55.96    120.38 o
 -14  18  21       15.03      260.39    374.19 o
 -13  18  21       42.57      221.32    420.54 o
 -12  18  21      790.16      725.68    435.64 o
 -11  18  21       69.10      584.45    439.40 o
 -10  18  21      105.26      124.54    193.80 o
  -9  18  21      198.58      563.53    376.06 o
  -8  18  21     1208.94     1167.06    317.67 o
  -7  18  21      193.19       71.71    176.03 o
  -6  18  21      110.54       37.18     90.67 o
  -5  18  21      382.88      634.67    234.20 o
  -4  18  21     1333.70     1862.63    321.05 o
  -3  18  21      528.75      413.58    194.47 o
  -2  18  21      379.45      561.85    276.24 o
  -1  18  21      367.83      207.96    160.58 o
   0  18  21      441.55      692.41    306.09 o
   1  18  21      362.28     1145.45    256.91 o
   2  18  21      347.62      708.41    241.05 o
   3  18  21      542.18     1104.44    252.29 o
   4  18  21     1202.54     1987.91    278.98 o
   5  18  21      367.31      432.22    203.44 o
   6  18  21      107.97      134.96    261.96 o
   7  18  21      197.71      358.42    337.84 o
   8  18  21     1263.11     1210.65    333.41 o
   9  18  21      226.95       95.16    188.96 o
  10  18  21      113.87       95.62    370.67 o
  11  18  21       78.49      236.38    243.99 o
  12  18  21      836.17      859.34    330.54 o
  13  18  21       57.90      384.87    869.12 o
  14  18  21       13.06        0.00    202.96 o
  15  18  21       90.45        0.00     33.03 o
  16  18  21      605.34      222.09    414.27 o
 -15  19  21       10.92      181.86    213.43 o
 -14  19  21      135.80      725.40    542.92 o
 -13  19  21       37.96      181.02    198.67 o
 -12  19  21      232.15      645.10    446.03 o
 -11  19  21      105.02      434.66    384.31 o
 -10  19  21      303.21      294.07    318.69 o
  -9  19  21      279.55      395.77    391.85 o
  -8  19  21      319.59      210.83    276.09 o
  -7  19  21      177.55      160.60    214.77 o
  -6  19  21      156.97      104.21    289.13 o
  -5  19  21        5.19      177.62    147.52 o
  -4  19  21      590.33     1026.86    343.43 o
  -3  19  21      163.95      499.06    324.79 o
  -2  19  21      216.94      549.77    343.61 o
  -1  19  21      182.65      192.38    196.78 o
   0  19  21       60.02      288.74    201.82 o
   1  19  21      183.13      841.11    253.25 o
   2  19  21      195.93      814.88    227.50 o
   3  19  21      164.03      966.18    323.58 o
   4  19  21      609.38     1501.84    285.34 o
   5  19  21        5.27      479.40    215.36 o
   6  19  21      221.32      374.61    174.95 o
   7  19  21      177.82      751.61    368.55 o
   8  19  21      246.42      215.21    191.60 o
   9  19  21      281.46       24.69    156.38 o
  10  19  21      296.02      772.47    478.94 o
  11  19  21      105.24      300.63    466.37 o
  12  19  21      256.38      848.28    706.05 o
  13  19  21       38.68      145.28    504.53 o
  14  19  21      145.63      176.53    596.48 o
  15  19  21       10.84        0.00     79.24 o
 -14  20  21      482.55      840.77    440.17 o
 -13  20  21      237.03      762.79    425.30 o
 -12  20  21        3.53     1061.17    480.31 o
 -11  20  21      306.38      554.02    467.76 o
 -10  20  21      698.71      959.81    379.53 o
  -9  20  21      620.40      615.21    378.05 o
  -8  20  21       24.90      349.30    544.15 o
  -7  20  21      658.32      522.44    370.04 o
  -6  20  21      635.20      888.07    380.19 o
  -5  20  21      327.09      276.94    225.48 o
  -4  20  21      283.05      561.22    369.01 o
  -3  20  21      337.67      516.89    215.43 o
  -2  20  21     1562.48     1376.80    320.29 o
  -1  20  21      214.80      322.58    329.73 o
   0  20  21      122.60      437.09    464.79 o
   1  20  21      172.00      930.30    395.12 o
   2  20  21     1459.47     2151.23    343.28 o
   3  20  21      263.09      231.73    241.81 o
   4  20  21      263.89      209.52    227.57 o
   5  20  21      344.87      534.99    192.19 o
   6  20  21      536.03      802.64    305.00 o
   7  20  21      713.83      643.13    219.82 o
   8  20  21       32.27     1238.75    777.02 o
   9  20  21      656.87      840.82    467.43 o
  10  20  21      708.23     1278.51    459.99 o
  11  20  21      302.38      782.22    484.13 o
  12  20  21        2.12      632.21    606.02 o
  13  20  21      208.64      789.85    619.28 o
  14  20  21      513.67      612.44    619.53 o
 -12  21  21      425.57      914.94    535.40 o
 -10  21  21      447.87      719.08    520.62 o
  -8  21  21      325.37      643.93    688.63 o
  -6  21  21      374.50      672.46    603.86 o
  -4  21  21      321.82      704.49    541.16 o
  -2  21  21       96.38      251.09    281.28 o
   0  21  21      406.24       64.91    215.22 o
   2  21  21       67.15      409.11    381.33 o
   4  21  21      302.61      634.71    424.04 o
   6  21  21      452.78      980.99    509.92 o
   8  21  21      256.49     1121.40    684.05 o
  10  21  21      438.71     1539.57    775.55 o
  12  21  21      472.84      319.49    444.89 o
   0   0  22     2463.57     4095.79    341.31 o
  -1   1  22     7926.41     7862.50    271.69 o
   0   1  22    24465.05    23877.11    227.45 o
   1   1  22     8068.83     7783.65    296.56 o
  -2   2  22    10963.68    10906.14    281.44 o
  -1   2  22     4942.55     4843.83    177.48 o
   0   2  22     2876.14     2997.32    173.80 o
   1   2  22     4906.94     4846.00    191.07 o
   2   2  22    11561.11    11390.00    294.09 o
  -3   3  22     3198.41     3303.29    244.07 o
  -2   3  22      544.86      294.23     89.73 o
  -1   3  22     2384.28     2269.10    168.50 o
   0   3  22     5262.63     5629.88    177.90 o
   1   3  22     2410.51     2471.31    171.95 o
   2   3  22      475.95       49.89     92.31 o
   3   3  22     2987.39     2880.33    257.65 o
  -4   4  22      659.49      756.76    229.56 o
  -3   4  22     3484.81     3193.97    177.21 o
  -2   4  22     1493.64     1238.16    167.48 o
  -1   4  22     1757.26     1448.61    163.17 o
   0   4  22     1244.63      606.12    120.23 o
   1   4  22     1500.56      597.66    156.58 o
   2   4  22     1535.51     1438.79    169.46 o
   3   4  22     3405.34     2928.60    173.72 o
   4   4  22      679.34      987.71    260.89 o
  -5   5  22      768.87      986.08    245.78 o
  -4   5  22     5718.12     5435.75    196.65 o
  -3   5  22      701.15      683.26    156.21 o
  -2   5  22      691.92      165.89    107.52 o
  -1   5  22      352.67       83.16     87.64 o
   0   5  22      234.36      113.23     74.36 o
   1   5  22      195.34      197.23    120.40 o
   2   5  22      631.32      179.31     84.70 o
   3   5  22      537.11      135.86     94.50 o
   4   5  22     5237.06     4728.29    179.05 o
   5   5  22      962.52     1070.78    330.26 o
  -6   6  22     6533.38     7412.64    323.91 o
  -5   6  22      914.85      999.08    207.52 o
  -4   6  22      229.63      417.10    144.01 o
  -3   6  22      394.30      195.54    120.91 o
  -2   6  22     4987.55     5464.62    190.33 o
  -1   6  22     1606.74     1470.57    182.61 o
   0   6  22      370.79      174.66     83.98 o
   1   6  22     1643.86     1587.80    170.77 o
   2   6  22     4726.97     4958.76    186.01 o
   3   6  22      432.56      292.43    112.37 o
   4   6  22      123.41      129.73    119.44 o
   5   6  22      850.08      887.81    146.48 o
   6   6  22     5725.65     6379.24    272.07 o
  -7   7  22     1866.27     2252.14    288.18 o
  -6   7  22      212.34      289.96    151.91 o
  -5   7  22     1426.87     1301.13    192.76 o
  -4   7  22     5007.10     5645.02    191.56 o
  -3   7  22      321.79      427.37    133.19 o
  -2   7  22       99.77       92.75     67.91 o
  -1   7  22      346.10      162.29     73.14 o
   0   7  22      948.10      896.72    163.93 o
   1   7  22      201.29      384.17    161.31 o
   2   7  22       97.48       68.22     82.90 o
   3   7  22      234.52      119.33     96.20 o
   4   7  22     4899.27     4900.83    201.37 o
   5   7  22     1514.22     1633.99    216.13 o
   6   7  22      195.81      743.87    185.18 o
   7   7  22     1881.17     2564.86    380.71 o
  -8   8  22      317.51      149.79    224.43 o
  -7   8  22     3052.15     2663.21    212.56 o
  -6   8  22     2041.01     1896.18    220.37 o
  -5   8  22     5349.69     5817.47    222.47 o
  -4   8  22      369.76      354.58    132.23 o
  -3   8  22     4058.67     4750.78    192.69 o
  -2   8  22      185.53      317.88    146.87 o
  -1   8  22     1177.34     1309.94    187.20 o
   0   8  22     2049.69     1911.54    185.25 o
   1   8  22     1423.55     1548.50    184.40 o
   2   8  22      162.35      353.14    171.36 o
   3   8  22     4374.54     5068.71    203.52 o
   4   8  22      372.97     1179.32    210.40 o
   5   8  22     5486.00     6308.75    209.29 o
   6   8  22     1860.38     2104.42    201.15 o
   7   8  22     2915.83     3028.87    217.37 o
   8   8  22      367.85      681.41    292.16 o
  -9   9  22      742.14       59.76    159.60 o
  -8   9  22     2772.49     1982.13    216.48 o
  -7   9  22     2117.01     1785.03    218.93 o
  -6   9  22      383.08      324.12    159.49 o
  -5   9  22     2362.26     2855.48    209.84 o
  -4   9  22     3936.38     4919.42    205.46 o
  -3   9  22      390.42      559.30    143.81 o
  -2   9  22       57.17      130.99    100.31 o
  -1   9  22      272.22      171.94     94.14 o
   0   9  22     2802.87     2989.70    192.96 o
   1   9  22      196.61       86.04    102.35 o
   2   9  22       86.29      394.99    159.60 o
   3   9  22      296.78      235.02    129.50 o
   4   9  22     4109.21     4859.36    216.75 o
   5   9  22     2348.37     2810.90    241.76 o
   6   9  22      424.32      437.80    153.86 o
   7   9  22     2202.77     2310.90    231.96 o
   8   9  22     2814.57     2571.84    260.86 o
   9   9  22      782.41     1352.61    394.93 o
 -10  10  22     2784.89     2633.88    449.94 o
  -9  10  22       56.27       25.01    114.81 o
  -8  10  22      761.22      173.80    123.51 o
  -7  10  22      185.76      114.40     85.29 o
  -6  10  22     9075.84     9311.42    243.60 o
  -5  10  22      391.86      805.74    161.01 o
  -4  10  22     1488.93     2077.76    208.89 o
  -3  10  22       77.85      218.68    144.36 o
  -2  10  22     3899.32     4419.77    196.55 o
  -1  10  22      114.09       77.11     75.61 o
   0  10  22       23.80       90.29    115.35 o
   1  10  22      147.58      152.64    102.33 o
   2  10  22     4107.23     4498.55    214.15 o
   3  10  22       88.37       41.19    130.86 o
   4  10  22     1684.20     2055.33    217.85 o
   5  10  22      399.31      961.35    206.66 o
   6  10  22     9409.34     9761.57    277.87 o
   7  10  22      174.52      504.82    232.45 o
   8  10  22      846.51      226.45    271.53 o
   9  10  22       46.53      990.33    376.14 o
  10  10  22     2898.50     3699.58    405.52 o
 -11  11  22      835.63      535.96    521.57 o
 -10  11  22        7.09      189.98    183.99 o
  -9  11  22      715.41      161.73    124.06 o
  -8  11  22     3449.20     3234.29    270.87 o
  -7  11  22     1950.85     2128.15    236.49 o
  -6  11  22      462.88      211.57    130.29 o
  -5  11  22     1531.33     1451.16    164.72 o
  -4  11  22     3100.37     3526.40    204.04 o
  -3  11  22      518.45      583.78    196.87 o
  -2  11  22        9.87      295.28    134.98 o
  -1  11  22      566.90      731.59    178.29 o
   0  11  22     2449.13     2478.48    205.58 o
   1  11  22      581.03      634.95    154.78 o
   2  11  22       23.97      190.94    181.42 o
   3  11  22      636.51      809.74    174.64 o
   4  11  22     3158.42     3701.97    246.77 o
   5  11  22     1612.39     2475.98    251.11 o
   6  11  22      505.94     1272.08    279.78 o
   7  11  22     2068.06     2383.02    263.77 o
   8  11  22     3673.77     4161.20    296.57 o
   9  11  22      674.69     1493.69    383.18 o
  10  11  22        9.68      332.58    372.33 o
  11  11  22      640.65      317.51    717.01 o
 -12  12  22      498.47      226.41    467.63 o
 -11  12  22      672.99       88.26    108.15 o
 -10  12  22      297.94       92.27    225.41 o
  -9  12  22     2199.84     2568.65    326.24 o
  -8  12  22      275.81      464.29    222.31 o
  -7  12  22     4328.12     4989.76    264.12 o
  -6  12  22     1385.52     1749.88    228.10 o
  -5  12  22     4469.10     5079.97    236.37 o
  -4  12  22      625.96      564.24    208.71 o
  -3  12  22     2766.31     3280.70    223.09 o
  -2  12  22      382.55      735.12    210.35 o
  -1  12  22     1950.68     1993.28    207.11 o
   0  12  22      623.24      799.78    209.23 o
   1  12  22     2095.34     2016.35    222.21 o
   2  12  22      449.23      693.01    244.04 o
   3  12  22     2892.21     3072.52    240.82 o
   4  12  22      571.65      863.39    205.40 o
   5  12  22     4670.37     5742.93    267.84 o
   6  12  22     1527.13     2328.45    272.30 o
   7  12  22     4296.20     5198.87    290.37 o
   8  12  22      232.33      808.22    262.35 o
   9  12  22     2002.82     2591.85    447.02 o
  10  12  22      268.39      424.72    336.21 o
  11  12  22      608.30      447.84    292.27 o
  12  12  22      535.54      449.29    660.14 o
 -13  13  22       10.52      406.92    783.79 o
 -12  13  22      365.72      632.07    440.50 o
 -11  13  22      141.41      373.97    403.44 o
 -10  13  22       35.69       63.68    124.86 o
  -9  13  22      674.48      368.48    172.13 o
  -8  13  22     2939.86     3573.96    321.42 o
  -7  13  22      910.93      829.97    271.87 o
  -6  13  22      328.67      639.46    275.12 o
  -5  13  22      784.06     1021.91    264.64 o
  -4  13  22     2361.52     2493.36    272.50 o
  -3  13  22     1051.04      605.53    236.65 o
  -2  13  22       89.08      210.79    146.67 o
  -1  13  22      443.62      721.86    265.95 o
   0  13  22     1956.61     2790.52    218.78 o
   1  13  22      498.62      870.52    218.14 o
   2  13  22      107.52      243.78    187.67 o
   3  13  22     1135.61     1467.27    223.13 o
   4  13  22     2544.02     3165.10    240.74 o
   5  13  22      698.89     1607.48    263.13 o
   6  13  22      349.34     1183.13    313.19 o
   7  13  22      881.25      564.68    256.50 o
   8  13  22     2983.01     3755.85    319.87 o
   9  13  22      688.41      898.30    326.93 o
  10  13  22       26.67       65.02    462.76 o
  11  13  22       93.10      303.23    385.07 o
  12  13  22      303.47      612.29    411.37 o
  13  13  22       27.63     1430.44    760.37 o
 -14  14  22     1876.70     2570.03    638.54 o
 -13  14  22      275.34      513.41    349.11 o
 -12  14  22      117.62      326.65    475.66 o
 -11  14  22       39.81        0.00     55.99 o
 -10  14  22     2125.16     1950.39    326.75 o
  -9  14  22      165.68      285.59    136.07 o
  -8  14  22      391.16      470.43    215.68 o
  -7  14  22      702.68      799.40    300.46 o
  -6  14  22     3467.23     3446.79    306.15 o
  -5  14  22       58.57      212.57    230.55 o
  -4  14  22     1048.27      666.92    257.06 o
  -3  14  22      183.42      459.23    159.27 o
  -2  14  22     4248.31     4776.59    258.68 o
  -1  14  22      105.13      521.75    154.43 o
   0  14  22      559.91      965.09    212.34 o
   1  14  22       93.50      440.59    155.12 o
   2  14  22     4450.15     4999.15    269.28 o
   3  14  22      170.74      431.18    153.20 o
   4  14  22     1084.42     1218.83    186.81 o
   5  14  22       74.79      158.22    245.87 o
   6  14  22     3520.70     4240.64    309.32 o
   7  14  22      708.81     1444.90    301.65 o
   8  14  22      306.91      854.36    293.96 o
   9  14  22      159.74       16.08    426.15 o
  10  14  22     1943.30      809.35    417.59 o
  11  14  22       33.99     1179.10    477.49 o
  12  14  22       91.01      306.54    218.59 o
  13  14  22      273.25     1108.74    501.29 o
  14  14  22     1968.66     2397.16    646.79 o
 -15  15  22      438.34      328.65    632.11 o
 -14  15  22      220.02      420.82    462.08 o
 -13  15  22      213.74      364.80    288.16 o
 -12  15  22      474.83      181.42    212.91 o
 -11  15  22      205.19      110.62    214.33 o
 -10  15  22      127.83      365.20    253.72 o
  -9  15  22      214.52        5.80    140.60 o
  -8  15  22     2366.53     3059.63    325.90 o
  -7  15  22      198.31      656.47    339.92 o
  -6  15  22      200.38      207.93    145.09 o
  -5  15  22      459.08      554.94    306.87 o
  -4  15  22     1124.80      988.57    310.77 o
  -3  15  22     1279.28     1338.78    288.52 o
  -2  15  22      140.07     1068.32    291.04 o
  -1  15  22      456.62     1288.94    245.16 o
   0  15  22     1839.59     2545.49    257.63 o
   1  15  22      530.13      617.69    180.83 o
   2  15  22      125.54      321.71    151.77 o
   3  15  22     1389.41     1349.05    236.76 o
   4  15  22     1062.57      536.99    273.85 o
   5  15  22      477.51      656.40    216.39 o
   6  15  22      168.39       98.04    186.13 o
   7  15  22      114.82      302.43    187.60 o
   8  15  22     2289.43     2816.56    409.17 o
   9  15  22      205.28      782.98    372.47 o
  10  15  22      116.92      278.27    303.76 o
  11  15  22      262.84      398.74    457.74 o
  12  15  22      482.32      949.84    506.34 o
  13  15  22      225.82     1015.84    549.92 o
  14  15  22      228.66     1123.31    528.02 o
  15  15  22      412.25      955.46   1160.00 o
 -16  16  22      200.16      767.52    563.88 o
 -15  16  22      870.71      445.05    315.13 o
 -14  16  22      121.43       13.42    105.74 o
 -13  16  22      844.71      250.54    215.20 o
 -12  16  22      472.75      471.21    326.11 o
 -11  16  22     1406.86      208.84    444.23 o
 -10  16  22      222.52      284.33    201.39 o
  -9  16  22     1495.49     1522.22    330.09 o
  -8  16  22      202.08      571.45    401.62 o
  -7  16  22     1048.29     1121.62    336.06 o
  -6  16  22      483.16      445.93    215.55 o
  -5  16  22      497.22      135.79    157.72 o
  -4  16  22      178.45      222.88    123.21 o
  -3  16  22     1283.19     1226.66    319.60 o
  -2  16  22      111.05      973.55    331.55 o
  -1  16  22     4122.94     5216.74    289.32 o
   0  16  22      454.96     1307.67    264.59 o
   1  16  22     4056.84     4591.96    267.79 o
   2  16  22       97.37      548.70    213.87 o
   3  16  22     1229.18      976.75    255.32 o
   4  16  22      201.32      470.45    163.19 o
   5  16  22      506.16      614.10    253.46 o
   6  16  22      479.29     1337.16    317.58 o
   7  16  22     1118.20     1616.52    345.72 o
   8  16  22      255.64      555.98    309.33 o
   9  16  22     1484.77     2122.39    393.84 o
  10  16  22      174.23      995.36    457.04 o
  11  16  22     1315.46      710.78    325.75 o
  12  16  22      480.79      748.70    340.08 o
  13  16  22      879.96     1241.05    653.07 o
  14  16  22      155.11      549.93    555.63 o
  15  16  22      991.80     1161.81    495.33 o
  16  16  22      181.81        0.00    315.35 o
 -16  17  22      843.96      955.33    367.34 o
 -15  17  22      250.60       41.34    236.06 o
 -14  17  22       62.57      242.43    351.02 o
 -13  17  22      127.68       16.00    258.79 o
 -12  17  22     1103.55      435.63    210.01 o
 -11  17  22      143.64       93.47    196.79 o
 -10  17  22       63.64      101.26    245.36 o
  -9  17  22      250.74      729.37    390.42 o
  -8  17  22     1039.18     1119.85    347.79 o
  -7  17  22      209.41      481.74    370.80 o
  -6  17  22      323.89      389.19    241.55 o
  -5  17  22      365.12      448.09    226.13 o
  -4  17  22     1288.59     1519.43    318.49 o
  -3  17  22      524.24      766.50    290.03 o
  -2  17  22      137.12      525.81    203.37 o
  -1  17  22      529.25     1058.48    344.70 o
   0  17  22     1231.46     1702.10    281.12 o
   1  17  22      522.57      554.61    204.53 o
   2  17  22      130.63      433.23    286.73 o
   3  17  22      495.21      954.72    247.76 o
   4  17  22     1271.29     1650.35    318.28 o
   5  17  22      389.71      543.79    223.40 o
   6  17  22      294.50      712.12    250.97 o
   7  17  22      187.99     1119.70    434.71 o
   8  17  22      871.56     1120.59    315.63 o
   9  17  22      234.92      446.15    312.82 o
  10  17  22       58.64     1024.67    547.38 o
  11  17  22      174.87      706.56    595.54 o
  12  17  22     1162.97     1187.03    454.46 o
  13  17  22      156.17      918.82    545.57 o
  14  17  22       69.15      382.62    594.29 o
  15  17  22      254.54     1001.84    820.73 o
  16  17  22      873.42      173.35    339.73 o
 -15  18  22      109.24      232.14    182.07 o
 -14  18  22     1239.50      627.22    344.18 o
 -13  18  22      109.23        8.79    154.72 o
 -12  18  22      144.30      266.48    354.97 o
 -11  18  22       17.16      493.01    450.64 o
 -10  18  22     1936.92     1647.98    361.47 o
  -9  18  22       23.29      156.06    322.62 o
  -8  18  22      545.78      207.16    215.11 o
  -7  18  22      149.29      374.19    470.96 o
  -6  18  22     1864.69     2055.98    336.95 o
  -5  18  22       30.72      550.39    340.60 o
  -4  18  22      277.39      345.78    269.42 o
  -3  18  22       69.42      425.81    366.24 o
  -2  18  22     2518.89     2829.93    354.84 o
  -1  18  22       27.26      149.29    227.81 o
   0  18  22     1168.41     1562.50    301.28 o
   1  18  22       25.50      454.89    206.90 o
   2  18  22     2311.45     3365.63    282.25 o
   3  18  22       69.86      827.52    262.03 o
   4  18  22      184.62      583.96    222.53 o
   5  18  22       27.71      548.32    298.58 o
   6  18  22     1892.12     2230.13    314.67 o
   7  18  22      145.82      904.60    430.14 o
   8  18  22      572.75      343.23    222.42 o
   9  18  22       20.14     2056.25    618.40 o
  10  18  22     1917.15     1521.82    504.40 o
  11  18  22       17.27      201.18    234.22 o
  12  18  22      124.47      581.88    591.87 o
  13  18  22      114.63      682.32    579.41 o
  14  18  22     1303.93       62.79    407.40 o
  15  18  22      111.17       48.02    489.42 o
 -14  19  22      320.75      221.71    299.24 o
 -13  19  22      184.31      184.27    175.18 o
 -12  19  22     1202.66      653.49    321.14 o
 -11  19  22      311.79      201.64    272.13 o
 -10  19  22       74.63        1.17    290.01 o
  -9  19  22      385.58      410.19    359.53 o
  -8  19  22      166.19       63.12     65.52 o
  -7  19  22      427.27       96.43    134.14 o
  -6  19  22       18.50       51.44    134.64 o
  -5  19  22      330.77      563.14    333.48 o
  -4  19  22     1506.51      918.40    453.72 o
  -3  19  22      194.85      354.05    264.25 o
  -2  19  22       72.78      235.54    305.18 o
  -1  19  22      299.28      319.06    511.12 o
   0  19  22      847.70      675.23    231.08 o
   1  19  22      295.48     1126.58    334.39 o
   2  19  22       75.08     1026.33    368.30 o
   3  19  22      159.66      669.09    323.32 o
   4  19  22     1544.29     2139.37    304.26 o
   5  19  22      288.58      781.53    284.16 o
   6  19  22       12.26      295.40    198.92 o
   7  19  22      396.62      897.67    394.62 o
   8  19  22      132.32      225.19    307.60 o
   9  19  22      345.65        5.65    174.61 o
  10  19  22       87.20      110.84    223.74 o
  11  19  22      290.19      879.75    539.73 o
  12  19  22     1289.73     1224.14    550.91 o
  13  19  22      199.28       76.83    276.62 o
  14  19  22      317.95      385.55    607.78 o
 -12  20  22       67.49      261.08    181.35 o
 -11  20  22      864.68     1304.83    390.81 o
 -10  20  22      174.31      352.47    456.58 o
  -9  20  22      788.33      667.09    396.10 o
  -8  20  22      284.00       70.70    112.21 o
  -7  20  22      810.83      873.56    393.75 o
  -6  20  22        3.37      141.67    177.47 o
  -5  20  22     1286.93     1400.28    393.20 o
  -4  20  22      401.59      712.01    413.59 o
  -3  20  22     1321.24     1615.62    374.47 o
  -2  20  22      244.15      345.17    429.39 o
  -1  20  22      684.19      354.13    188.70 o
   0  20  22       21.34       87.64    249.49 o
   1  20  22      624.37      264.55    190.74 o
   2  20  22      248.02     1192.00    405.77 o
   3  20  22     1292.80     2123.82    322.72 o
   4  20  22      408.29      987.05    320.81 o
   5  20  22     1290.41      780.52    300.53 o
   6  20  22        0.73      280.98    326.18 o
   7  20  22      798.43     1011.43    352.52 o
   8  20  22      267.47      781.11    396.37 o
   9  20  22      792.33      495.57    275.16 o
  10  20  22      167.76     1393.65    606.49 o
  11  20  22      869.62     1005.62    550.93 o
  12  20  22       63.70      302.92    376.27 o
 -10  21  22       10.59      118.18    160.57 o
  -9  21  22      100.55      184.09    141.65 o
  -8  21  22      536.75      348.81    187.55 o
  -7  21  22      130.37       50.63    192.57 o
  -6  21  22      139.43      367.19    574.45 o
  -5  21  22      156.19      165.99    243.83 o
  -4  21  22      757.40      148.62    369.98 o
  -3  21  22      168.94      288.94    307.65 o
  -2  21  22       27.20      737.98    486.58 o
  -1  21  22      309.55      355.98    267.55 o
   0  21  22      553.93       99.95    162.83 o
   1  21  22      330.54     1375.46    365.70 o
   2  21  22       36.79      665.36    351.68 o
   3  21  22      193.96      930.62    390.44 o
   4  21  22      833.72      895.29    336.69 o
   5  21  22      133.07       82.86    121.16 o
   6  21  22      152.69      454.63    289.13 o
   7  21  22      108.12      731.51    413.35 o
   8  21  22      535.23      469.68    390.90 o
   9  21  22       89.68       87.04    112.47 o
  10  21  22       14.47     1041.21    579.56 o
  -8  22  22      197.01      352.54    616.86 o
  -6  22  22      957.22     1101.12    805.47 o
  -4  22  22      352.39      647.23    502.72 o
  -2  22  22     1545.81     1278.39    627.37 o
   0  22  22      101.78        0.00    232.84 o
   2  22  22     1683.58     1387.81    648.82 o
   4  22  22      397.40     1768.32   1322.73 o
   6  22  22      933.69     1264.00    562.46 o
   8  22  22      220.73       93.35    170.91 o
   0   1  23      754.55      646.42    194.99 o
  -1   2  23      429.05      382.61    112.21 o
   0   2  23     1480.64     1477.96    170.66 o
   1   2  23      432.89      630.01    190.02 o
  -2   3  23      323.54      163.22     77.69 o
  -1   3  23      292.07      166.00    101.47 o
   0   3  23     2495.63     2750.12    174.00 o
   1   3  23      297.66       19.34     86.27 o
   2   3  23      309.67       79.23    113.96 o
  -3   4  23      436.20      353.71     90.64 o
  -2   4  23     4081.70     4221.14    182.69 o
  -1   4  23       72.35       37.66     75.32 o
   0   4  23      263.95      180.75     85.62 o
   1   4  23       66.91       41.41     67.23 o
   2   4  23     4252.33     4184.52    195.14 o
   3   4  23      342.61      408.02    167.45 o
  -4   5  23      561.94      602.14    175.40 o
  -3   5  23      347.91      208.61    121.24 o
  -2   5  23      209.61      348.03    128.34 o
  -1   5  23      209.24      285.97     94.95 o
   0   5  23     3500.98     3294.57    175.06 o
   1   5  23      210.32       30.19     87.87 o
   2   5  23      156.76      103.77    101.48 o
   3   5  23      344.71      267.40    103.23 o
   4   5  23      557.03      633.04    198.64 o
  -5   6  23      664.25      801.49    198.25 o
  -4   6  23     1499.15     1711.08    198.00 o
  -3   6  23     1003.74     1353.23    185.44 o
  -2   6  23      213.74      526.88    162.22 o
  -1   6  23     2171.52     2367.67    187.13 o
   0   6  23     3014.87     3468.17    181.72 o
   1   6  23     2117.16     2206.00    176.12 o
   2   6  23      207.12       93.84     89.50 o
   3   6  23     1002.25     1094.13    189.00 o
   4   6  23     1238.09     1396.68    199.44 o
   5   6  23      564.70      119.39    123.55 o
  -6   7  23      360.47      187.01    123.30 o
  -5   7  23        7.53      169.44    123.50 o
  -4   7  23     1466.35     1800.62    200.62 o
  -3   7  23      340.12      678.39    189.89 o
  -2   7  23      685.06      845.36    175.62 o
  -1   7  23      289.52       93.89    108.19 o
   0   7  23      238.75       14.83     85.27 o
   1   7  23      281.24      417.13    162.14 o
   2   7  23      706.22      874.04    197.66 o
   3   7  23      341.89      429.20    155.63 o
   4   7  23     1456.53     1057.69    175.70 o
   5   7  23        6.73      163.31    163.99 o
   6   7  23      247.07      369.99    188.62 o
  -7   8  23      829.27      664.28    214.98 o
  -6   8  23     2078.74     1970.32    210.47 o
  -5   8  23       55.15      148.01     76.31 o
  -4   8  23      225.79      322.45    135.05 o
  -3   8  23      342.83      636.53    178.57 o
  -2   8  23     2565.38     3045.80    192.34 o
  -1   8  23     2288.78     2229.95    190.55 o
   0   8  23        1.01      275.13    151.49 o
   1   8  23     2225.58     2196.55    193.67 o
   2   8  23     2518.56     2721.79    194.23 o
   3   8  23      247.86       87.45    131.25 o
   4   8  23      231.98      369.87    235.27 o
   5   8  23       79.13      382.02    215.55 o
   6   8  23     2166.32     2863.16    258.94 o
   7   8  23      908.30      687.06    239.27 o
  -8   9  23      465.09       67.50    139.54 o
  -7   9  23      185.26        7.67    112.24 o
  -6   9  23      212.14      224.72    197.33 o
  -5   9  23      132.16       42.74     78.83 o
  -4   9  23     1841.74     1898.40    211.52 o
  -3   9  23      144.35      542.30    218.44 o
  -2   9  23      949.00      770.26    145.94 o
  -1   9  23       32.48       72.72     80.61 o
   0   9  23      119.36       11.55     65.88 o
   1   9  23       33.66       77.58     63.31 o
   2   9  23      937.46      847.68    205.96 o
   3   9  23      145.54        8.11     75.15 o
   4   9  23     1873.97     2045.73    219.00 o
   5   9  23      135.27      855.40    225.83 o
   6   9  23      153.86      902.57    212.27 o
   7   9  23      186.19      315.79    168.98 o
   8   9  23      469.19      376.19    117.22 o
  -9  10  23      537.79      626.34    314.51 o
  -8  10  23     1281.15     1332.98    219.13 o
  -7  10  23      690.45      235.06    151.64 o
  -6  10  23       71.40      227.41    195.88 o
  -5  10  23     1338.59     1515.56    217.53 o
  -4  10  23     2008.71     2276.34    203.54 o
  -3  10  23      790.23      855.84    197.85 o
  -2  10  23      203.51      393.12    190.74 o
  -1  10  23      309.95      156.39     83.83 o
   0  10  23     2075.60     1922.09    211.52 o
   1  10  23      432.44      129.01    133.30 o
   2  10  23      202.52       28.21    139.97 o
   3  10  23      943.20      961.30    222.75 o
   4  10  23     1936.70     2295.40    249.93 o
   5  10  23     1430.75     1452.47    210.28 o
   6  10  23       73.00       79.15    253.90 o
   7  10  23      711.52      661.40    271.49 o
   8  10  23     1365.27     1768.91    252.91 o
   9  10  23      518.36      915.16    267.47 o
 -10  11  23      291.92       98.21    272.01 o
  -9  11  23       15.93       84.45    185.12 o
  -8  11  23      703.02      513.78    193.10 o
  -7  11  23       47.71      123.60    136.99 o
  -6  11  23      150.52      471.02    186.34 o
  -5  11  23       98.46      222.15     79.12 o
  -4  11  23      436.01      203.20     91.90 o
  -3  11  23      427.49      432.63    156.49 o
  -2  11  23      697.53      601.74    157.93 o
  -1  11  23      433.85      349.43    183.49 o
   0  11  23       92.47       54.12     69.41 o
   1  11  23      434.31      473.53    245.73 o
   2  11  23      627.21       55.49    211.22 o
   3  11  23      428.24      569.94    212.17 o
   4  11  23      476.98      724.15    189.39 o
   5  11  23       97.97      245.97    333.74 o
   6  11  23      177.99      295.39    306.96 o
   7  11  23       44.97      825.14    299.20 o
   8  11  23      640.98     1135.81    314.40 o
   9  11  23       15.52      700.36    315.01 o
  10  11  23      333.48     1044.43    400.26 o
 -11  12  23      194.77      251.85    352.70 o
 -10  12  23     1016.13      933.53    358.16 o
  -9  12  23      189.88      854.45    380.50 o
  -8  12  23      171.07      152.59     78.39 o
  -7  12  23      203.17      756.23    294.08 o
  -6  12  23     2861.66     2972.61    244.34 o
  -5  12  23     1051.78     1140.85    254.54 o
  -4  12  23      136.70      832.75    274.21 o
  -3  12  23     1640.08      304.92    323.92 o
  -2  12  23      664.39      810.56    233.95 o
  -1  12  23      349.93      668.79    223.98 o
   0  12  23      373.69      571.63    216.61 o
   1  12  23      275.10      242.01    160.11 o
   2  12  23      846.95     1081.85    261.87 o
   3  12  23     1581.12     1681.44    260.29 o
   4  12  23      134.98      757.54    261.67 o
   5  12  23     1007.80     1622.31    247.52 o
   6  12  23     2715.91     3638.70    275.01 o
   7  12  23      158.94      439.85    163.03 o
   8  12  23      161.91      460.46    286.27 o
   9  12  23      215.41      744.15    352.78 o
  10  12  23      970.10      836.26    465.13 o
  11  12  23      217.66      718.68    436.18 o
 -12  13  23      415.19       41.40    222.63 o
 -11  13  23       48.75      329.47    472.56 o
 -10  13  23       89.75      266.49    152.06 o
  -9  13  23       43.39      339.60    409.34 o
  -8  13  23      633.18     1004.64    362.08 o
  -7  13  23      111.55      548.50    363.61 o
  -6  13  23      449.48      613.55    337.67 o
  -5  13  23      248.98      391.76    307.72 o
  -4  13  23       57.52      481.65    203.38 o
  -3  13  23      389.17      167.42    208.32 o
  -2  13  23      327.96      289.93    144.86 o
  -1  13  23      436.58      540.30    248.25 o
   0  13  23      628.40      567.47    189.97 o
   1  13  23      425.17      819.74    242.00 o
   2  13  23      355.66      317.25    173.90 o
   3  13  23      394.25      792.05    331.25 o
   4  13  23       19.71      745.71    268.87 o
   5  13  23      250.87     1006.06    327.47 o
   6  13  23      542.31      546.24    289.92 o
   7  13  23      108.27      328.73    214.62 o
   8  13  23      613.61     1063.86    346.36 o
   9  13  23       44.33      568.61    294.38 o
  10  13  23       91.61     1339.46    456.14 o
  11  13  23       49.48     1503.18    464.41 o
  12  13  23      431.21     1374.86    520.60 o
 -13  14  23      172.52      490.52    439.35 o
 -12  14  23      901.82      921.79    397.04 o
 -11  14  23      265.04      597.35    399.17 o
 -10  14  23       18.77       11.35    347.19 o
  -9  14  23      265.60      159.86    196.53 o
  -8  14  23      650.60      410.20    238.60 o
  -7  14  23      529.66      817.04    376.99 o
  -6  14  23       86.88      151.87    343.27 o
  -5  14  23      161.05      127.53    134.46 o
  -4  14  23     1083.58      973.76    287.44 o
  -3  14  23      318.23      341.95    245.82 o
  -2  14  23      249.13      366.08    225.94 o
  -1  14  23     1354.21     1676.01    247.98 o
   0  14  23     2523.20     3255.38    245.92 o
   1  14  23     1324.52      801.36    324.27 o
   2  14  23      237.99      315.08    142.78 o
   3  14  23      230.00      551.69    313.94 o
   4  14  23     1139.11     1806.81    293.67 o
   5  14  23       93.92      589.87    281.13 o
   6  14  23       86.80      490.37    329.14 o
   7  14  23      516.67      528.15    285.19 o
   8  14  23      662.23     1614.42    379.50 o
   9  14  23      251.92      342.22    278.95 o
  10  14  23       19.20     1249.36    410.39 o
  11  14  23      248.13      727.33    383.43 o
  12  14  23      946.77      295.95    484.45 o
  13  14  23      178.67     1442.71    519.37 o
 -14  15  23      168.70      513.81    486.32 o
 -13  15  23      122.69       60.80    370.50 o
 -12  15  23      249.72      986.14    433.14 o
 -11  15  23       46.79      651.61    485.66 o
 -10  15  23      221.16      224.72    385.63 o
  -9  15  23       69.90      460.79    285.04 o
  -8  15  23      296.62      812.92    459.77 o
  -7  15  23      144.65      420.43    270.94 o
  -6  15  23      319.30       80.21    112.85 o
  -5  15  23      241.76      386.52    364.37 o
  -4  15  23      228.55      332.36    231.43 o
  -3  15  23      112.08      570.65    297.29 o
  -2  15  23      122.87      726.36    269.32 o
  -1  15  23       61.70      416.83    185.60 o
   0  15  23      262.32      152.43    266.05 o
   1  15  23       61.57      582.06    193.74 o
   2  15  23      132.10      888.55    326.60 o
   3  15  23      111.85      548.91    276.50 o
   4  15  23      238.24      373.54    281.13 o
   5  15  23      244.32      272.67    258.15 o
   6  15  23      362.20      708.01    352.52 o
   7  15  23      144.57      861.51    332.53 o
   8  15  23      303.62      783.51    381.12 o
   9  15  23       68.08      336.67    263.25 o
  10  15  23      190.36      195.96    257.71 o
  11  15  23       46.32      716.21    371.43 o
  12  15  23      241.80      914.98    497.68 o
  13  15  23      122.51      173.67    338.97 o
  14  15  23      201.95      461.14    373.86 o
 -15  16  23      291.94       95.07    227.45 o
 -14  16  23      488.86      922.33    567.92 o
 -13  16  23      330.52      465.09    528.86 o
 -12  16  23       13.09      410.40    519.26 o
 -11  16  23      383.75      419.18    422.73 o
 -10  16  23     1117.21      916.97    327.13 o
  -9  16  23      156.40      398.20    201.53 o
  -8  16  23      113.22      251.97    266.12 o
  -7  16  23       30.79      526.21    438.34 o
  -6  16  23      721.91      576.36    347.39 o
  -5  16  23      108.66      191.75    204.73 o
  -4  16  23      248.50      378.21    226.95 o
  -3  16  23      501.70      710.19    308.31 o
  -2  16  23     1506.88     2209.43    275.16 o
  -1  16  23      864.63     1171.71    273.96 o
   0  16  23      501.84     1108.03    241.58 o
   1  16  23      910.80     1482.41    297.53 o
   2  16  23     1419.58     1709.23    294.83 o
   3  16  23      582.29      314.87    155.50 o
   4  16  23      236.75       54.75    293.22 o
   5  16  23      130.77      710.95    349.74 o
   6  16  23      780.27     1084.20    334.46 o
   7  16  23       55.57      765.37    377.72 o
   8  16  23      117.70      654.79    361.88 o
   9  16  23      160.98      608.91    344.54 o
  10  16  23     1110.77      429.35    489.71 o
  11  16  23      401.40      458.98    576.57 o
  12  16  23       12.10      173.67    398.21 o
  13  16  23      353.52      334.39    389.68 o
  14  16  23      499.98     1290.94    651.74 o
  15  16  23      278.38       44.29    468.88 o
 -14  17  23      222.29      154.93    130.31 o
 -13  17  23       16.46        5.21    199.68 o
 -12  17  23       18.40      630.44    564.83 o
 -11  17  23       23.20      448.88    561.63 o
 -10  17  23      314.14      151.49    175.32 o
  -9  17  23       82.32      319.76    347.50 o
  -8  17  23      131.60       81.02    239.52 o
  -7  17  23       27.18        0.00    232.80 o
  -6  17  23      113.90      113.47     89.90 o
  -5  17  23       69.41      152.64     96.04 o
  -4  17  23      800.06      563.78    211.25 o
  -3  17  23       91.22      373.78    234.32 o
  -2  17  23      182.98      176.71    178.02 o
  -1  17  23        4.95      152.74    318.01 o
   0  17  23        7.50      338.92    346.78 o
   1  17  23        4.90      426.55    214.67 o
   2  17  23      218.54      162.79    220.01 o
   3  17  23       90.85      290.45    178.60 o
   4  17  23      792.36     1385.49    275.57 o
   5  17  23       69.72      126.39    265.11 o
   6  17  23      115.27      788.54    323.76 o
   7  17  23       27.84     1194.32    445.19 o
   8  17  23      142.65      737.25    380.77 o
   9  17  23       81.67       92.19    228.03 o
  10  17  23      275.07     1245.22    479.21 o
  11  17  23       22.05      256.34    363.69 o
  12  17  23       28.14     1317.86    697.22 o
  13  17  23       17.10      825.32    689.96 o
  14  17  23      229.23     1327.77    655.48 o
 -13  18  23       58.68       37.42    221.19 o
 -12  18  23      678.09      388.93    400.96 o
 -11  18  23      122.30       84.74    249.43 o
 -10  18  23       25.14      175.77    162.95 o
  -9  18  23      360.03      239.90    313.17 o
  -8  18  23      652.58      453.17    340.65 o
  -7  18  23      282.69      273.06    156.83 o
  -6  18  23       32.98      182.34    179.21 o
  -5  18  23      355.97      230.12    188.77 o
  -4  18  23     1199.15     1232.26    337.84 o
  -3  18  23      392.72      628.89    323.41 o
  -2  18  23      104.32      239.66    298.78 o
  -1  18  23      181.99     1060.51    377.99 o
   0  18  23      412.53      658.38    316.91 o
   1  18  23      126.08      626.69    305.50 o
   2  18  23      116.34      434.87    350.75 o
   3  18  23      346.98     1624.95    341.39 o
   4  18  23     1261.13     2014.35    328.54 o
   5  18  23      404.70      943.40    309.63 o
   6  18  23       29.46      344.86    296.41 o
   7  18  23      325.57      593.72    272.13 o
   8  18  23      601.18     1091.18    417.72 o
   9  18  23      376.26     1832.71    662.50 o
  10  18  23       25.43       92.52    251.21 o
  11  18  23      100.13     1172.57    562.36 o
  12  18  23      682.79     1307.48    587.91 o
  13  18  23       39.97      554.54    940.91 o
 -12  19  23       16.12      504.48    478.76 o
 -11  19  23        2.71       25.19    122.59 o
 -10  19  23       94.31      295.94    441.20 o
  -9  19  23       59.70        0.00    253.39 o
  -8  19  23      217.91      340.65    455.87 o
  -7  19  23      113.96      208.20    274.04 o
  -6  19  23       95.49      428.78    497.96 o
  -5  19  23       26.45      460.33    344.55 o
  -4  19  23      321.03      404.79    336.92 o
  -3  19  23        0.53      367.85    359.82 o
  -2  19  23      186.57      603.77    392.16 o
  -1  19  23       13.50       31.49    244.43 o
   0  19  23       51.27      603.21    320.78 o
   1  19  23       13.57      401.22    341.39 o
   2  19  23      187.87      510.97    347.96 o
   3  19  23        0.58      419.48    282.41 o
   4  19  23      329.34     1521.62    359.19 o
   5  19  23       25.76      658.78    271.30 o
   6  19  23       78.05      571.14    276.96 o
   7  19  23      110.98      684.20    534.24 o
   8  19  23      200.16      372.76    487.14 o
   9  19  23       58.49      336.37    283.39 o
  10  19  23      110.52      872.11    446.73 o
  11  19  23        2.87      863.44    591.02 o
  12  19  23       20.26      495.03    549.35 o
 -10  20  23      552.69      359.40    285.42 o
  -9  20  23      220.60       92.85    165.59 o
  -8  20  23       33.45      153.44    207.79 o
  -7  20  23      442.46      450.67    423.72 o
  -6  20  23      593.23      728.50    395.84 o
  -5  20  23      339.43      280.08    204.46 o
  -4  20  23       57.66        0.00    106.48 o
  -3  20  23      134.56       42.97    104.94 o
  -2  20  23      815.15      483.47    401.74 o
  -1  20  23      151.63      165.31    237.47 o
   0  20  23        0.96     1001.20    420.12 o
   1  20  23      157.76       90.33    164.80 o
   2  20  23      793.36     1189.92    346.14 o
   3  20  23      131.33      637.13    293.87 o
   4  20  23       68.10      278.47    252.20 o
   5  20  23      324.78      620.77    290.04 o
   6  20  23      648.42       80.01    490.26 o
   7  20  23      432.94      452.96    272.15 o
   8  20  23       37.09      456.85    326.91 o
   9  20  23      213.22     1180.00    516.99 o
  10  20  23      500.20      675.12    408.35 o
  -8  21  23       47.15      106.00    175.63 o
  -7  21  23       45.81       12.59    203.87 o
  -6  21  23       72.37      175.93    510.82 o
  -5  21  23       20.11        0.00    154.54 o
  -4  21  23       50.29        0.00    144.54 o
  -3  21  23        1.43       44.00    170.99 o
  -2  21  23      156.35       96.52    210.55 o
  -1  21  23       28.46      534.09    473.02 o
   0  21  23      367.88      851.99    355.52 o
   1  21  23       27.66      409.75    440.96 o
   2  21  23      138.38      311.98    221.27 o
   3  21  23        1.27     1204.41    446.23 o
   4  21  23       64.02      340.15    210.78 o
   5  21  23       20.01      397.02    298.98 o
   6  21  23       65.60      504.20    395.32 o
   7  21  23       46.00      325.94    259.72 o
   8  21  23       31.95      292.17    252.54 o
  -5  22  23      162.98      369.69    371.03 o
  -4  22  23      366.84      711.48    543.21 o
  -3  22  23      216.59      653.34    485.31 o
  -2  22  23       14.74      114.89    140.21 o
  -1  22  23      283.66      573.61    469.49 o
   0  22  23      664.45      757.97    423.63 o
   1  22  23      292.54      408.19    431.59 o
   2  22  23       20.85     1001.03    641.67 o
   3  22  23      243.78      608.69    365.77 o
   4  22  23      381.00     1241.88    492.29 o
   5  22  23      169.77      896.31    400.47 o
   0   0  24     6986.44     6364.74    449.65 o
  -1   1  24     1113.69      767.91    269.17 o
   0   1  24      333.99      325.62    151.46 o
   1   1  24     1084.19      587.10    251.19 o
  -2   2  24      165.78      450.90    286.07 o
  -1   2  24     3495.68     3326.57    192.73 o
   0   2  24     1674.96     1511.09    194.14 o
   1   2  24     3486.20     3473.33    211.77 o
   2   2  24      130.17       42.43    221.85 o
  -3   3  24     1658.50     1340.81    246.54 o
  -2   3  24     4078.84     3994.24    190.64 o
  -1   3  24     1193.12      456.88    105.58 o
   0   3  24        1.04       74.33     93.61 o
   1   3  24     1165.31      750.21    181.53 o
   2   3  24     3841.07     3655.64    213.06 o
   3   3  24     1639.86     1396.74    281.64 o
  -4   4  24     8684.60     8744.07    284.56 o
  -3   4  24      525.46      890.17    177.20 o
  -2   4  24     1485.54     1707.15    187.41 o
  -1   4  24      197.45      178.14     76.90 o
   0   4  24     7843.08     8096.69    195.41 o
   1   4  24      187.97       64.75     55.13 o
   2   4  24     1498.34     1501.74    186.29 o
   3   4  24      519.20      388.32    184.54 o
   4   4  24     8039.78     7687.71    328.11 o
  -5   5  24     4208.60     4178.31    307.44 o
  -4   5  24      362.62      746.41    182.45 o
  -3   5  24     2564.82     2898.22    182.78 o
  -2   5  24     4259.11     4494.78    192.91 o
  -1   5  24      845.06      954.55    191.14 o
   0   5  24      103.54      148.28     89.72 o
   1   5  24      719.06      541.74    146.49 o
   2   5  24     3986.29     4098.08    190.36 o
   3   5  24     2400.74     2359.39    191.65 o
   4   5  24      360.47      751.82    196.82 o
   5   5  24     4029.13     3929.42    304.65 o
  -6   6  24      223.32      275.49    238.38 o
  -5   6  24     3241.08     3414.53    218.22 o
  -4   6  24     2834.59     3418.26    221.65 o
  -3   6  24     3999.21     4819.88    202.92 o
  -2   6  24      119.50      595.69    206.97 o
  -1   6  24     4458.70     4660.07    191.14 o
   0   6  24      989.55     1065.84    180.23 o
   1   6  24     4325.31     4654.98    186.16 o
   2   6  24      147.20      732.82    216.47 o
   3   6  24     3631.75     4060.11    200.56 o
   4   6  24     2625.49     2596.12    197.98 o
   5   6  24     2857.59     2897.06    205.56 o
   6   6  24      259.80      659.42    302.75 o
  -7   7  24      632.30      660.10    304.21 o
  -6   7  24     2954.42     2716.89    224.69 o
  -5   7  24     2156.83     2413.68    216.92 o
  -4   7  24      209.18      414.75    189.28 o
  -3   7  24     2308.23     2945.43    207.32 o
  -2   7  24     2908.84     3316.54    199.73 o
  -1   7  24     1609.31     2373.27    194.88 o
   0   7  24      140.89      658.23    196.95 o
   1   7  24     1551.64     1916.42    189.28 o
   2   7  24     2830.11     2995.00    201.50 o
   3   7  24     2210.86     2771.62    210.21 o
   4   7  24      187.00      522.49    148.21 o
   5   7  24     1989.85     2267.02    214.52 o
   6   7  24     2870.18     3019.76    214.50 o
   7   7  24      471.95       47.67    504.49 o
  -8   8  24     3891.06     3418.26    342.84 o
  -7   8  24      533.06      395.03    142.33 o
  -6   8  24     1037.45     1205.46    225.09 o
  -5   8  24      197.17      177.77     94.76 o
  -4   8  24     6133.46     6907.57    223.53 o
  -3   8  24      533.67      854.97    196.96 o
  -2   8  24     2197.35     2667.74    202.03 o
  -1   8  24      160.33      240.93    102.94 o
   0   8  24     7395.24     7960.04    211.59 o
   1   8  24      124.07      453.07    189.07 o
   2   8  24     2143.97     2450.90    215.01 o
   3   8  24      463.42      851.17    216.02 o
   4   8  24     6143.07     6965.63    232.14 o
   5   8  24      164.70      114.14     92.29 o
   6   8  24     1125.07     2091.98    247.96 o
   7   8  24      558.20      613.36    242.53 o
   8   8  24     4209.86     4807.32    421.95 o
  -9   9  24     1206.34      455.30    224.17 o
  -8   9  24      289.00      225.38    204.18 o
  -7   9  24      457.08      461.03    240.03 o
  -6   9  24     2988.31     3134.71    229.27 o
  -5   9  24      340.65      589.44    215.03 o
  -4   9  24       76.28      703.07    241.38 o
  -3   9  24      902.65     1200.21    209.16 o
  -2   9  24     2023.29     2239.14    200.16 o
  -1   9  24     1676.08     1340.69    202.94 o
   0   9  24      153.51      654.54    205.18 o
   1   9  24     1736.67     1454.93    210.34 o
   2   9  24     2106.18     2125.46    213.92 o
   3   9  24      907.29     1144.17    228.77 o
   4   9  24       91.04      244.36    136.74 o
   5   9  24      330.07      581.86    156.41 o
   6   9  24     3197.97     3801.36    242.21 o
   7   9  24      592.71     1402.37    311.30 o
   8   9  24      329.38     1147.67    250.18 o
   9   9  24     1316.93     1690.08    455.01 o
 -10  10  24       32.48        0.00    107.44 o
  -9  10  24     1393.69      976.51    232.23 o
  -8  10  24      765.59      687.70    261.13 o
  -7  10  24     2648.09     2876.02    233.96 o
  -6  10  24      570.57      614.17    182.21 o
  -5  10  24     2996.99     3219.02    233.22 o
  -4  10  24      702.70      801.91    205.76 o
  -3  10  24     2010.98     1961.13    215.92 o
  -2  10  24       64.13      144.08    117.26 o
  -1  10  24     1114.26     1210.92    208.54 o
   0  10  24     1145.72     1163.96    227.12 o
   1  10  24     1083.22      534.28    113.85 o
   2  10  24       94.26      281.02    274.87 o
   3  10  24     2191.90     2105.35    265.49 o
   4  10  24      679.54     1215.75    264.84 o
   5  10  24     3382.91     4425.04    270.30 o
   6  10  24      522.29     1829.27    330.40 o
   7  10  24     2855.52     3163.58    276.00 o
   8  10  24      894.78      708.11    255.92 o
   9  10  24     1444.45     2034.17    265.09 o
  10  10  24       20.72      828.86    521.19 o
 -11  11  24     1337.10     1651.46    525.05 o
 -10  11  24     1972.54     2176.23    348.45 o
  -9  11  24     1092.77     1055.67    354.20 o
  -8  11  24      116.77      273.58    148.40 o
  -7  11  24     1454.98      579.33    215.76 o
  -6  11  24     1870.04     1756.15    242.99 o
  -5  11  24      476.66      439.26    203.27 o
  -4  11  24       28.05      245.61    216.86 o
  -3  11  24      458.14      482.81    178.70 o
  -2  11  24     1590.20     1586.69    232.28 o
  -1  11  24     1089.60     1082.28    222.24 o
   0  11  24       87.20      403.56    297.37 o
   1  11  24     1195.79     1092.06    236.95 o
   2  11  24     1673.24     1522.17    251.45 o
   3  11  24      536.74     1082.69    235.28 o
   4  11  24       43.93      134.39    261.16 o
   5  11  24      606.38      924.67    207.53 o
   6  11  24     2026.69     2460.88    268.56 o
   7  11  24     1686.01     2324.19    330.45 o
   8  11  24      128.70      286.35    164.55 o
   9  11  24     1112.11      859.17    274.32 o
  10  11  24     1911.55     2603.51    362.10 o
  11  11  24     1164.29     1906.55    566.95 o
 -12  12  24     3335.18     3166.52    525.88 o
 -11  12  24       83.90      546.84    353.47 o
 -10  12  24      647.52     1038.47    350.55 o
  -9  12  24       91.34      751.67    401.84 o
  -8  12  24     3433.53     3682.42    333.12 o
  -7  12  24       12.50      609.85    342.30 o
  -6  12  24      894.07      683.12    205.79 o
  -5  12  24      371.13      451.37    208.27 o
  -4  12  24     4059.93     4460.70    315.50 o
  -3  12  24      419.94      571.69    177.23 o
  -2  12  24      902.31     1031.16    255.05 o
  -1  12  24       25.10      451.07    266.52 o
   0  12  24     3372.19     3817.55    286.74 o
   1  12  24       36.36       31.40    119.62 o
   2  12  24      837.74      363.28    165.21 o
   3  12  24      467.03      529.09    203.30 o
   4  12  24     4114.79     4547.87    264.04 o
   5  12  24      418.10      534.06    261.22 o
   6  12  24      923.04     1315.99    286.31 o
   7  12  24       21.27      429.07    256.45 o
   8  12  24     3380.89     4000.99    325.17 o
   9  12  24       84.01       72.75    183.74 o
  10  12  24      610.41      842.78    433.08 o
  11  12  24       74.36      392.11    416.08 o
  12  12  24     3257.40     3930.95   1079.91 o
 -13  13  24      233.51      298.30    404.44 o
 -12  13  24      152.40      532.00    363.42 o
 -11  13  24      512.08      692.52    403.37 o
 -10  13  24     2442.67     2825.24    407.68 o
  -9  13  24      713.06      587.35    299.27 o
  -8  13  24      128.63      159.93    141.72 o
  -7  13  24     1006.61      936.68    252.69 o
  -6  13  24      844.68      924.28    337.20 o
  -5  13  24      609.22      586.67    279.18 o
  -4  13  24       62.81      204.93    217.83 o
  -3  13  24      354.18      362.54    223.07 o
  -2  13  24     1708.25     1953.49    267.91 o
  -1  13  24      943.89      522.91    207.17 o
   0  13  24      141.68      202.16    138.18 o
   1  13  24      956.05     1040.77    287.54 o
   2  13  24     1698.77     1996.99    271.06 o
   3  13  24      368.07      857.61    269.93 o
   4  13  24       43.16      170.66    210.28 o
   5  13  24      704.62      819.11    232.84 o
   6  13  24      863.47      353.97    339.68 o
   7  13  24     1060.17     1350.91    327.51 o
   8  13  24      130.88      282.13    383.47 o
   9  13  24      672.43     1178.89    337.29 o
  10  13  24     2315.13     2901.09    508.64 o
  11  13  24      427.67       89.35    306.56 o
  12  13  24      134.50     2034.84    524.87 o
  13  13  24      220.66     1579.42    956.43 o
 -14  14  24       50.94      766.67    716.58 o
 -13  14  24     1245.37     1725.42    486.33 o
 -12  14  24      570.35      321.15    346.04 o
 -11  14  24     1184.35     1171.78    407.41 o
 -10  14  24       24.09      318.20    298.13 o
  -9  14  24     1104.12     1033.13    406.84 o
  -8  14  24      918.58     1279.74    419.68 o
  -7  14  24      739.04      240.12    244.65 o
  -6  14  24        9.03       27.05    204.44 o
  -5  14  24     1510.38     1571.82    356.15 o
  -4  14  24      588.21      729.11    326.72 o
  -3  14  24     2452.66     3208.84    286.39 o
  -2  14  24      182.16      773.43    264.42 o
  -1  14  24     2299.99     2651.22    301.79 o
   0  14  24      373.30      715.87    187.86 o
   1  14  24     2235.33     2931.38    286.98 o
   2  14  24      199.27      576.25    165.06 o
   3  14  24     2342.48     2825.59    277.95 o
   4  14  24      659.44     1744.00    352.83 o
   5  14  24     1381.82     1864.72    334.05 o
   6  14  24        4.50      655.25    401.30 o
   7  14  24      611.39     1301.22    329.96 o
   8  14  24      848.32     1180.36    370.77 o
   9  14  24     1028.94     1710.86    380.45 o
  10  14  24       42.89     1102.44    496.85 o
  11  14  24     1192.74     1477.07    482.69 o
  12  14  24      570.93     1051.36    617.80 o
  13  14  24     1301.65     1104.98    589.49 o
  14  14  24       45.82     1054.45    987.61 o
 -15  15  24      127.98      380.78    842.00 o
 -14  15  24     1161.62     1380.14    534.56 o
 -13  15  24      231.23      427.11    452.03 o
 -12  15  24      183.15      361.52    367.58 o
 -11  15  24      420.98      746.86    452.83 o
 -10  15  24     1375.89     1212.09    388.86 o
  -9  15  24      806.81     1061.75    415.20 o
  -8  15  24       17.70        4.50    154.32 o
  -7  15  24      834.31      578.72    248.66 o
  -6  15  24      869.76     1009.82    371.99 o
  -5  15  24      329.51      297.40    162.63 o
  -4  15  24       48.47      317.83    382.29 o
  -3  15  24      552.58      607.92    317.28 o
  -2  15  24     1504.00     1555.02    324.18 o
  -1  15  24     1206.80     1720.81    286.65 o
   0  15  24      109.52      789.01    330.41 o
   1  15  24     1121.81     1512.48    307.08 o
   2  15  24     1499.87     1999.01    308.93 o
   3  15  24      442.31       86.36    477.83 o
   4  15  24       43.79      801.35    322.90 o
   5  15  24      275.57      506.40    275.06 o
   6  15  24      898.81      809.96    230.08 o
   7  15  24      741.44      564.84    229.76 o
   8  15  24       15.42      380.57    259.92 o
   9  15  24      771.28     1084.17    392.04 o
  10  15  24     1258.35     1689.79    398.97 o
  11  15  24      445.88      330.50    656.84 o
  12  15  24      171.55      391.10    433.04 o
  13  15  24      273.87     2149.09    721.45 o
  14  15  24     1200.63     1133.56    566.93 o
  15  15  24      171.27     1514.56   1155.46 o
 -14  16  24      259.88      101.00    277.05 o
 -13  16  24       88.87      162.91    594.16 o
 -12  16  24     1996.28     2276.45    441.73 o
 -11  16  24       17.20       26.38    117.07 o
 -10  16  24      647.28      960.59    392.88 o
  -9  16  24       65.95        0.00    176.44 o
  -8  16  24     2249.24     1958.15    399.77 o
  -7  16  24      121.12        0.00     97.69 o
  -6  16  24      519.81      216.64    188.52 o
  -5  16  24      196.91      409.53    376.16 o
  -4  16  24     2614.80     2539.20    365.97 o
  -3  16  24       65.07      498.25    333.47 o
  -2  16  24      881.04     1161.60    302.55 o
  -1  16  24        6.69      574.14    292.14 o
   0  16  24     3936.12     4654.70    315.36 o
   1  16  24        9.55      884.01    339.22 o
   2  16  24      871.23     1493.24    324.09 o
   3  16  24       63.33     1146.11    349.30 o
   4  16  24     2576.41     2781.47    330.77 o
   5  16  24      185.12     1022.05    392.79 o
   6  16  24      431.52      862.05    274.16 o
   7  16  24      105.89     1109.50    399.01 o
   8  16  24     2092.41     2504.78    390.42 o
   9  16  24       55.78      573.08    508.95 o
  10  16  24      659.41      823.93    409.11 o
  11  16  24       15.89      919.45    803.82 o
  12  16  24     2076.83     2386.75    583.94 o
  13  16  24       98.54     1476.44    584.76 o
  14  16  24      264.68      881.24    596.68 o
 -13  17  24      358.45       58.18    221.67 o
 -12  17  24       22.40      529.00    453.01 o
 -11  17  24      511.46      417.58    417.15 o
 -10  17  24      441.80      153.20    251.77 o
  -9  17  24      440.61      131.62    188.89 o
  -8  17  24       57.78      500.90    434.78 o
  -7  17  24      377.21      249.05    187.01 o
  -6  17  24     1262.07     1323.39    421.64 o
  -5  17  24      230.17      618.87    407.25 o
  -4  17  24       72.90      430.22    237.94 o
  -3  17  24      401.48      538.21    273.77 o
  -2  17  24     1293.70     2121.14    295.31 o
  -1  17  24      681.54     1410.59    294.15 o
   0  17  24      168.20      436.03    238.30 o
   1  17  24      667.06      680.45    280.32 o
   2  17  24     1255.49     1926.01    324.48 o
   3  17  24      426.86     1009.47    315.39 o
   4  17  24       68.05       76.37    229.44 o
   5  17  24      212.46     1343.64    358.26 o
   6  17  24     1182.91     1749.49    362.21 o
   7  17  24      310.18      436.58    378.33 o
   8  17  24       48.65      133.06    325.16 o
   9  17  24      390.28      861.86    421.80 o
  10  17  24      454.33     1239.31    547.39 o
  11  17  24      506.10     2073.14    517.14 o
  12  17  24       29.81     1416.15    876.14 o
  13  17  24      366.14      237.48    400.03 o
 -11  18  24      728.37       66.37    234.11 o
 -10  18  24      110.30      390.16    467.60 o
  -9  18  24     1031.77      946.76    364.45 o
  -8  18  24       82.53      445.06    463.10 o
  -7  18  24     1260.24     1268.01    412.49 o
  -6  18  24      157.15      279.94    261.70 o
  -5  18  24     1066.65     1138.20    384.67 o
  -4  18  24      488.66     1035.43    339.57 o
  -3  18  24      781.91     1166.87    339.52 o
  -2  18  24      127.67      251.18    252.33 o
  -1  18  24     1163.21     1352.67    349.75 o
   0  18  24      489.83      768.19    313.51 o
   1  18  24     1244.34     1462.73    340.64 o
   2  18  24       93.90      882.89    338.06 o
   3  18  24      868.00     1341.14    353.23 o
   4  18  24      484.61     1332.28    385.54 o
   5  18  24     1052.38     1467.30    354.04 o
   6  18  24      194.00      278.93    292.68 o
   7  18  24     1222.99     1803.90    392.07 o
   8  18  24       53.56      745.88    395.22 o
   9  18  24     1007.60      437.27    289.21 o
  10  18  24      102.48      981.74    554.80 o
  11  18  24      709.01     1899.83    623.26 o
 -10  19  24      483.69      748.77    557.81 o
  -9  19  24      112.35      355.72    582.86 o
  -8  19  24       79.02      144.66    289.09 o
  -7  19  24      193.37       86.12    220.70 o
  -6  19  24      645.52      327.49    227.73 o
  -5  19  24      526.50      316.40    131.10 o
  -4  19  24       35.08      597.21    465.58 o
  -3  19  24      624.38      817.25    356.33 o
  -2  19  24      981.72     1039.58    365.20 o
  -1  19  24      105.66      429.74    425.41 o
   0  19  24      196.07     1094.67    475.35 o
   1  19  24      141.50      447.23    267.73 o
   2  19  24     1013.80     1770.09    370.32 o
   3  19  24      702.95     1373.99    403.26 o
   4  19  24       48.67     1487.00    398.08 o
   5  19  24      535.42      972.84    399.71 o
   6  19  24      626.69     1110.54    365.16 o
   7  19  24      184.63      981.85    484.63 o
   8  19  24       71.75      523.67    369.15 o
   9  19  24      108.41      927.01    459.45 o
  10  19  24      471.22     1308.87    531.38 o
  -8  20  24     1186.55     1368.17    457.02 o
  -7  20  24        5.82       13.57    131.25 o
  -6  20  24      643.65      877.64    454.98 o
  -5  20  24        5.30      281.12    485.30 o
  -4  20  24     2000.82     2208.47    420.65 o
  -3  20  24       17.93      613.65    447.40 o
  -2  20  24      476.65      572.32    362.99 o
  -1  20  24       82.85      146.60    227.67 o
   0  20  24     1282.19     2235.95    403.06 o
   1  20  24       85.36      424.95    378.99 o
   2  20  24      601.88      310.11    327.34 o
   3  20  24       21.84     1062.84    497.13 o
   4  20  24     2187.92     2881.18    434.09 o
   5  20  24        6.98      596.52    461.26 o
   6  20  24      673.16     1159.61    448.71 o
   7  20  24        6.85      450.59    302.77 o
   8  20  24     1159.58      240.16    336.75 o
  -5  21  24      428.89      941.54    467.92 o
  -4  21  24      115.05      467.19    438.77 o
  -3  21  24      389.19      485.55    314.42 o
  -2  21  24      564.04      321.88    206.95 o
  -1  21  24      163.77      335.17    404.90 o
   0  21  24        2.30      609.99    573.30 o
   1  21  24      179.16      243.06    300.92 o
   2  21  24      663.03     1111.07    482.46 o
   3  21  24      432.80      780.36    457.54 o
   4  21  24      132.57      977.59    588.42 o
   5  21  24      457.74      519.46    308.90 o
   0   1  25      769.80      641.81    205.85 o
  -1   2  25      236.46       41.56     51.09 o
   0   2  25     2108.78     2241.67    207.94 o
   1   2  25      202.69      216.60    197.29 o
  -2   3  25      949.21      834.99    206.92 o
  -1   3  25       41.27      140.69    176.40 o
   0   3  25      100.27      261.56    159.13 o
   1   3  25       40.91       24.77    141.57 o
   2   3  25      848.76      762.43    176.67 o
  -3   4  25      721.10      866.41    196.16 o
  -2   4  25     1207.35     1202.92    167.03 o
  -1   4  25      715.15      286.38     96.49 o
   0   4  25      478.97      467.11    181.33 o
   1   4  25      679.14      434.07    125.94 o
   2   4  25     1003.64     1186.59    202.00 o
   3   4  25      639.51      376.07    139.99 o
  -4   5  25      151.34      451.52    146.35 o
  -3   5  25        8.84      251.49    130.28 o
  -2   5  25      710.62      534.03    106.98 o
  -1   5  25      184.17      209.73     98.66 o
   0   5  25      650.17      460.20    122.05 o
   1   5  25      183.73      552.94    233.74 o
   2   5  25      618.83      147.00    161.83 o
   3   5  25        8.61      236.48    161.02 o
   4   5  25      134.64      280.05    139.62 o
  -5   6  25      417.90      755.41    216.16 o
  -4   6  25     2496.56     2402.91    198.38 o
  -3   6  25      235.28      685.36    188.58 o
  -2   6  25       33.26      120.81    101.88 o
  -1   6  25      425.52      152.37    106.51 o
   0   6  25     2082.84     2252.95    200.89 o
   1   6  25      411.84      768.27    202.88 o
   2   6  25       36.31       84.79    114.45 o
   3   6  25      290.20      401.89    132.45 o
   4   6  25     2423.84     2316.42    202.14 o
   5   6  25      467.11      538.07    193.75 o
  -6   7  25      656.62      356.16    133.06 o
  -5   7  25      259.08      145.55    139.47 o
  -4   7  25      309.54      461.91    144.40 o
  -3   7  25       10.59      350.34    123.08 o
  -2   7  25      357.46      434.78    118.55 o
  -1   7  25       51.64      501.79    216.60 o
   0   7  25      953.44     1016.54    186.89 o
   1   7  25       49.54      269.88    151.06 o
   2   7  25      296.53      626.05    199.66 o
   3   7  25       10.13      131.42     94.06 o
   4   7  25      404.06      594.02    158.19 o
   5   7  25      256.54      483.15    199.80 o
   6   7  25      586.99      542.52    247.59 o
  -7   8  25      553.22      275.70    147.74 o
  -6   8  25      631.99      661.86    234.32 o
  -5   8  25      848.66     1016.56    224.91 o
  -4   8  25      802.18     1248.99    215.71 o
  -3   8  25      663.35     1155.78    215.65 o
  -2   8  25     2546.01     3322.27    212.04 o
  -1   8  25      202.96      340.47    156.39 o
   0   8  25      982.63      871.67    139.20 o
   1   8  25      229.36      472.55    213.24 o
   2   8  25     2722.49     3318.45    215.17 o
   3   8  25      667.03      892.88    220.34 o
   4   8  25      804.09     1264.13    217.50 o
   5   8  25      805.01     1127.51    236.85 o
   6   8  25      732.24      524.64    152.35 o
   7   8  25      539.52      566.52    260.03 o
  -8   9  25       74.12        0.00    115.45 o
  -7   9  25       75.45      299.64    346.69 o
  -6   9  25      609.41      433.62    158.99 o
  -5   9  25      442.35      286.94    113.79 o
  -4   9  25      906.50     1425.30    214.77 o
  -3   9  25      202.22      174.19    117.17 o
  -2   9  25      176.95      392.89    173.05 o
  -1   9  25      167.66      237.89    118.31 o
   0   9  25      336.50      191.08    112.62 o
   1   9  25      163.92      244.48    127.43 o
   2   9  25      141.79      290.66    213.58 o
   3   9  25      201.06      295.72    148.40 o
   4   9  25      983.70     1452.93    253.02 o
   5   9  25      441.41     1121.99    281.87 o
   6   9  25      545.47      914.22    273.53 o
   7   9  25       75.08      802.39    315.88 o
   8   9  25       85.95      698.54    285.51 o
  -9  10  25      318.83      116.07    167.26 o
  -8  10  25     1237.60      491.03    134.41 o
  -7  10  25      198.78       53.32    125.77 o
  -6  10  25      235.64      200.52    190.99 o
  -5  10  25      283.00      426.31    191.89 o
  -4  10  25     2346.39     3066.82    226.66 o
  -3  10  25      362.70      428.82    223.02 o
  -2  10  25      176.29      210.37    137.38 o
  -1  10  25      486.13      133.12    157.94 o
   0  10  25      124.22      118.85    164.65 o
   1  10  25      549.22      162.85    116.93 o
   2  10  25      173.49      255.02    206.72 o
   3  10  25      450.74      610.40    265.69 o
   4  10  25     2177.40     3257.38    270.77 o
   5  10  25      362.67      967.56    278.19 o
   6  10  25      230.60      749.92    235.55 o
   7  10  25      281.59      595.47    240.94 o
   8  10  25     1141.62     1373.64    388.81 o
   9  10  25      317.49     1407.27    404.58 o
 -10  11  25      355.79      797.16    390.82 o
  -9  11  25       64.83      115.34    136.89 o
  -8  11  25      106.05        8.47     96.52 o
  -7  11  25       84.95      252.01    349.36 o
  -6  11  25      282.00      150.96    117.59 o
  -5  11  25      587.53       63.04    175.27 o
  -4  11  25      540.69      478.88    132.17 o
  -3  11  25      350.89      301.25    201.23 o
  -2  11  25      288.18      367.13    153.80 o
  -1  11  25        3.36       56.27    169.81 o
   0  11  25      142.20       11.27     67.57 o
   1  11  25        3.71        0.30    148.94 o
   2  11  25      291.49      171.25    104.11 o
   3  11  25      348.57      468.57    269.37 o
   4  11  25      581.31      854.88    268.18 o
   5  11  25      587.45      952.54    256.14 o
   6  11  25      251.22      398.17    220.67 o
   7  11  25       84.09      786.35    280.00 o
   8  11  25      122.32      481.52    266.17 o
   9  11  25       63.68      130.96    359.31 o
  10  11  25      313.09     1031.80    363.25 o
 -11  12  25      326.92      388.60    183.61 o
 -10  12  25      995.71     1428.95    389.18 o
  -9  12  25      108.70      242.82    222.81 o
  -8  12  25       33.48       95.76    148.90 o
  -7  12  25      478.45      520.01    299.57 o
  -6  12  25      699.69      719.09    283.42 o
  -5  12  25      542.73       65.69    125.92 o
  -4  12  25       33.15      194.89    258.10 o
  -3  12  25      591.14      588.00    297.30 o
  -2  12  25      957.44      743.80    164.92 o
  -1  12  25      172.61      115.16    258.70 o
   0  12  25        9.02      139.92    137.15 o
   1  12  25      129.32      309.41    311.90 o
   2  12  25     1020.44     1201.91    288.57 o
   3  12  25      545.07      860.47    291.77 o
   4  12  25       32.69      673.57    435.69 o
   5  12  25      487.68      931.01    291.03 o
   6  12  25      723.63      665.70    223.44 o
   7  12  25      378.85      662.06    242.98 o
   8  12  25       35.36      959.69    381.07 o
   9  12  25      102.40     1008.52    364.04 o
  10  12  25     1049.64     1113.10    438.72 o
  11  12  25      381.50     1209.08    382.87 o
 -12  13  25      423.39      640.90    346.03 o
 -11  13  25      132.74      316.53    422.53 o
 -10  13  25      138.78        0.00     92.83 o
  -9  13  25       66.16        0.00    133.12 o
  -8  13  25      161.64      611.29    551.56 o
  -7  13  25       59.10       27.79    282.48 o
  -6  13  25      208.90      255.61    382.97 o
  -5  13  25      310.65        7.22    128.71 o
  -4  13  25       80.24       11.61    108.25 o
  -3  13  25      131.68      149.83    301.48 o
  -2  13  25      204.90      425.51    150.40 o
  -1  13  25      183.50      605.38    266.31 o
   0  13  25      629.39      441.43    154.39 o
   1  13  25      183.99      464.53    146.47 o
   2  13  25      255.95      501.95    207.84 o
   3  13  25      133.76      881.91    235.53 o
   4  13  25       62.87      386.30    174.54 o
   5  13  25      313.80      572.38    322.25 o
   6  13  25      204.42      280.51    179.97 o
   7  13  25       58.30     1273.06    599.95 o
   8  13  25      169.39       33.35    349.60 o
   9  13  25       64.25      176.71    220.05 o
  10  13  25      144.51      978.12    500.28 o
  11  13  25      131.69       45.10    216.51 o
  12  13  25      433.77      450.42    364.41 o
 -13  14  25      112.72      204.78    234.07 o
 -12  14  25      635.91      580.15    358.22 o
 -11  14  25      196.30      114.45    129.79 o
 -10  14  25       12.84      509.41    542.17 o
  -9  14  25      135.45      151.65    142.04 o
  -8  14  25      663.18      494.78    326.17 o
  -7  14  25      199.83        0.00    246.54 o
  -6  14  25       47.33      439.68    667.73 o
  -5  14  25      246.15        0.00    130.36 o
  -4  14  25      383.94      483.47    317.69 o
  -3  14  25      330.23      254.74    179.32 o
  -2  14  25       46.51      706.32    357.33 o
  -1  14  25      855.86     1052.41    311.06 o
   0  14  25     1783.17     2437.59    317.24 o
   1  14  25      814.21      994.67    312.50 o
   2  14  25       43.18      647.06    235.91 o
   3  14  25      254.53     1133.34    315.17 o
   4  14  25      470.15      677.97    243.72 o
   5  14  25      166.14      873.28    259.77 o
   6  14  25       50.46      635.89    426.17 o
   7  14  25      200.14     1074.72    464.99 o
   8  14  25      650.42      858.42    412.44 o
   9  14  25      160.87      910.10    419.71 o
  10  14  25       11.90      173.32    466.22 o
  11  14  25      200.99     1295.56    487.62 o
  12  14  25      612.99     1263.48    454.08 o
  13  14  25      113.64     1984.92    852.61 o
 -13  15  25       91.62      468.91    453.47 o
 -12  15  25      436.81      207.18    184.30 o
 -11  15  25      103.36      407.56    465.14 o
 -10  15  25      185.18      237.19    208.29 o
  -9  15  25       54.25      369.30    512.55 o
  -8  15  25       87.56      380.72    630.59 o
  -7  15  25       72.33      140.20    774.11 o
  -6  15  25      137.18      128.59    399.95 o
  -5  15  25      441.39      298.38    370.81 o
  -4  15  25      237.96      386.34    381.92 o
  -3  15  25      253.12      260.36    103.84 o
  -2  15  25      225.62      460.22    204.41 o
  -1  15  25        3.93      817.72    367.60 o
   0  15  25       69.44      268.92    213.62 o
   1  15  25        4.54      793.34    344.94 o
   2  15  25      246.56      563.53    289.69 o
   3  15  25      252.45      657.66    266.60 o
   4  15  25      220.98      416.48    252.57 o
   5  15  25      438.45       27.44    378.06 o
   6  15  25      188.91      242.41    238.81 o
   7  15  25       70.31      508.11    320.49 o
   8  15  25       68.98      834.00    403.69 o
   9  15  25       52.76      943.03    561.77 o
  10  15  25      171.95      960.76    549.58 o
  11  15  25      103.71      895.92    455.70 o
  12  15  25      440.31     1614.18    499.03 o
  13  15  25       92.17       10.86    671.72 o
 -12  16  25        4.84       79.14    128.95 o
 -11  16  25      240.35      411.03    249.60 o
 -10  16  25      560.84      452.89    250.56 o
  -9  16  25      386.86      161.12    134.25 o
  -8  16  25       17.47      119.80    355.51 o
  -7  16  25      322.29       52.00    236.27 o
  -6  16  25      709.12     1126.76    429.99 o
  -5  16  25      261.16      746.08    488.78 o
  -4  16  25      405.51      317.84    178.59 o
  -3  16  25      136.82      190.64    229.68 o
  -2  16  25      960.38     1765.25    344.92 o
  -1  16  25      359.31      612.71    269.94 o
   0  16  25       13.44      148.93    190.84 o
   1  16  25      395.20      274.09    274.37 o
   2  16  25      830.74     1403.65    297.97 o
   3  16  25      170.40      386.78    226.12 o
   4  16  25      391.25     1154.78    372.51 o
   5  16  25      322.04      525.75    307.80 o
   6  16  25      647.19     1578.91    360.07 o
   7  16  25      375.89      862.70    438.76 o
   8  16  25       18.75      171.84    367.81 o
   9  16  25      361.13       72.12    280.43 o
  10  16  25      561.40     1076.08    476.55 o
  11  16  25      196.42      901.96    663.85 o
  12  16  25        5.28     1100.45    508.05 o
 -11  17  25       25.52      850.10   1275.76 o
 -10  17  25      397.32      387.03    237.26 o
  -9  17  25        8.34        0.37    188.46 o
  -8  17  25       44.04       10.77     17.04 o
  -7  17  25        7.56        6.91    145.12 o
  -6  17  25      144.01      412.02    490.29 o
  -5  17  25      170.29      385.90    344.77 o
  -4  17  25      556.14      723.37    387.74 o
  -3  17  25      323.84      233.99    349.43 o
  -2  17  25      139.50      287.15    315.75 o
  -1  17  25       40.94     1268.62    493.09 o
   0  17  25       34.97      640.51    451.57 o
   1  17  25       41.80      169.92    142.62 o
   2  17  25      163.14      699.66    312.29 o
   3  17  25      323.44      827.21    282.26 o
   4  17  25      514.68     1309.12    369.04 o
   5  17  25      172.38      609.11    268.52 o
   6  17  25      197.12     1467.95    462.72 o
   7  17  25        7.14      605.33    404.38 o
   8  17  25       34.18      222.13    449.13 o
   9  17  25        8.50     1217.57    439.18 o
  10  17  25      355.51      108.56    387.03 o
  11  17  25       24.81     1630.62    646.71 o
  -9  18  25      166.38      352.53    348.89 o
  -8  18  25      643.64       25.97    404.72 o
  -7  18  25      176.98      235.99    291.18 o
  -6  18  25       36.00      568.08    630.25 o
  -5  18  25      258.72      771.42    413.07 o
  -4  18  25      831.38      986.32    425.24 o
  -3  18  25      288.48      331.55    289.70 o
  -2  18  25      275.67      714.31    393.90 o
  -1  18  25       23.42      916.19    374.01 o
   0  18  25      249.80      366.53    259.59 o
   1  18  25        8.68      388.76    335.36 o
   2  18  25      291.90      263.08    239.30 o
   3  18  25      267.03     1058.24    378.53 o
   4  18  25      966.16      445.10    358.04 o
   5  18  25      244.82      737.44    459.12 o
   6  18  25       39.71      833.39    409.11 o
   7  18  25      153.86     1312.79    485.72 o
   8  18  25      608.97      696.48    276.42 o
   9  18  25      164.31     1000.67    503.26 o
  -7  19  25       20.24       48.81    309.52 o
  -6  19  25      183.89      324.10    408.64 o
  -5  19  25       15.81       78.94    561.21 o
  -4  19  25      147.17      358.17    636.56 o
  -3  19  25       83.40      206.24    262.33 o
  -2  19  25       79.33      228.30    431.86 o
  -1  19  25        8.63      317.10    407.84 o
   0  19  25      269.59      844.55    441.76 o
   1  19  25        8.41      667.12    317.68 o
   2  19  25       98.27      518.83    310.92 o
   3  19  25       83.52      930.67    499.70 o
   4  19  25      120.13      796.93    500.72 o
   5  19  25       16.61     1379.50    449.46 o
   6  19  25      179.54     2171.28    581.95 o
   7  19  25       19.12      495.46    319.10 o
  -4  20  25       35.08       47.53    442.42 o
  -3  20  25      257.24      255.30    214.76 o
  -2  20  25      436.06      172.45    186.72 o
  -1  20  25      220.49      408.15    385.75 o
   0  20  25        1.16      101.90    381.38 o
   1  20  25      248.35       82.95    396.04 o
   2  20  25      448.29     1294.03    429.73 o
   3  20  25      301.91      632.03    302.10 o
   4  20  25       42.86      656.67    424.59 o
   0   0  26     3055.48     2412.19    452.72 o
  -1   1  26      587.51      811.53    290.89 o
   0   1  26     1042.08      990.98    228.76 o
   1   1  26      574.45      673.99    308.88 o
  -2   2  26     4375.15     4314.36    304.90 o
  -1   2  26      300.65      511.50    160.24 o
   0   2  26      180.16       85.24    100.05 o
   1   2  26      365.23      241.90     88.23 o
   2   2  26     3922.91     3961.77    324.82 o
  -3   3  26      390.05      875.32    297.99 o
  -2   3  26     1184.85      795.28    180.52 o
  -1   3  26      485.11       78.95     71.87 o
   0   3  26     4185.92     4280.36    220.70 o
   1   3  26      494.07      304.19    162.68 o
   2   3  26     1283.50      813.96    125.73 o
   3   3  26      418.27      678.19    336.91 o
  -4   4  26      365.61      881.74    265.48 o
  -3   4  26     2275.82     2359.83    204.20 o
  -2   4  26     1260.16      951.28    156.78 o
  -1   4  26     2216.01     2596.13    207.07 o
   0   4  26        4.22      290.99    143.07 o
   1   4  26     2210.86     2413.37    212.46 o
   2   4  26     1323.62     1094.98    198.63 o
   3   4  26     2245.63     2171.11    211.84 o
   4   4  26      326.83      794.22    378.85 o
  -5   5  26      420.25      859.17    299.55 o
  -4   5  26     2549.62     2665.45    202.03 o
  -3   5  26     1139.67     1401.89    199.40 o
  -2   5  26      201.00      392.06    146.41 o
  -1   5  26     1471.80     1421.81    202.63 o
   0   5  26     2875.27     3226.02    205.41 o
   1   5  26     1567.96     1083.37    164.35 o
   2   5  26      234.81      282.87    133.42 o
   3   5  26     1189.87      473.47    154.37 o
   4   5  26     2514.28     2505.04    205.68 o
   5   5  26      344.83      497.72    213.20 o
  -6   6  26     3667.09     3673.96    317.68 o
  -5   6  26      180.35      330.62    100.00 o
  -4   6  26      371.30      555.02    167.97 o
  -3   6  26       56.28      290.29     96.36 o
  -2   6  26     4172.75     4581.91    215.53 o
  -1   6  26      427.15      450.46    126.99 o
   0   6  26     1142.41     1223.66    203.45 o
   1   6  26      387.77      276.36    140.89 o
   2   6  26     4191.68     4442.80    225.10 o
   3   6  26       32.01      429.11    225.35 o
   4   6  26      361.15      869.14    224.42 o
   5   6  26      192.34      502.56    209.58 o
   6   6  26     3570.49     3398.67    353.78 o
  -7   7  26      700.30      311.86    183.05 o
  -6   7  26      155.07       21.80    125.07 o
  -5   7  26      271.28      385.80    175.96 o
  -4   7  26     2253.68     2497.08    223.11 o
  -3   7  26      831.37     1184.16    201.89 o
  -2   7  26       94.91      191.69    118.29 o
  -1   7  26      892.17      402.70    158.79 o
   0   7  26     1565.31     1805.07    209.04 o
   1   7  26      962.89     1056.93    214.62 o
   2   7  26       91.64       60.23    106.91 o
   3   7  26      849.09      839.59    164.91 o
   4   7  26     2168.51     2659.64    220.33 o
   5   7  26      219.46      755.28    247.65 o
   6   7  26      124.16      542.33    240.65 o
   7   7  26      712.53      957.48    399.82 o
  -8   8  26      103.36      258.36    291.62 o
  -7   8  26     1648.03     1619.06    232.84 o
  -6   8  26      667.14      704.00    171.88 o
  -5   8  26     1457.60     1629.29    221.11 o
  -4   8  26      955.09     1712.65    225.15 o
  -3   8  26     1412.05     1430.97    222.01 o
  -2   8  26      493.99      562.16    129.11 o
  -1   8  26     2579.71     2814.10    230.45 o
   0   8  26       40.30      443.34    291.60 o
   1   8  26     2516.55     3171.79    222.38 o
   2   8  26      346.19      412.62    113.74 o
   3   8  26     1382.10     1564.26    233.67 o
   4   8  26      984.29     2048.54    241.24 o
   5   8  26     1465.36     1818.02    261.93 o
   6   8  26      680.24     1099.22    260.90 o
   7   8  26     1605.61     2225.66    286.28 o
   8   8  26       98.54     1428.33    558.30 o
  -9   9  26      727.57     1048.62    399.56 o
  -8   9  26     1744.05     2002.32    260.62 o
  -7   9  26      790.68      941.62    239.19 o
  -6   9  26       37.11      218.57    263.21 o
  -5   9  26      373.76      460.08    225.36 o
  -4   9  26     1324.76     1315.53    235.65 o
  -3   9  26      575.31      756.62    224.77 o
  -2   9  26       73.70      450.11    211.76 o
  -1   9  26      328.56       50.25    109.88 o
   0   9  26      916.39     1025.48    254.22 o
   1   9  26      295.43      371.20    224.89 o
   2   9  26       58.92       40.07     77.36 o
   3   9  26      540.88      745.18    234.10 o
   4   9  26     1282.68     1917.05    266.84 o
   5   9  26      367.73      680.20    214.17 o
   6   9  26       21.64      478.09    299.66 o
   7   9  26      770.40      976.11    286.00 o
   8   9  26     1710.72     2177.29    331.85 o
   9   9  26      714.39     1140.12    484.69 o
 -10  10  26     3246.98     3776.39    488.98 o
  -9  10  26      353.20      624.71    270.79 o
  -8  10  26      810.12      441.01    194.70 o
  -7  10  26      170.12      170.08    123.01 o
  -6  10  26     1981.47     2048.63    256.89 o
  -5  10  26        5.98      154.81    155.46 o
  -4  10  26      138.74      319.82    156.61 o
  -3  10  26       61.53      209.79    158.19 o
  -2  10  26     2087.73     2455.07    243.75 o
  -1  10  26      113.30      398.16    159.00 o
   0  10  26      477.32      414.73    132.80 o
   1  10  26      106.12      316.86    309.51 o
   2  10  26     2030.78     2137.91    257.10 o
   3  10  26       40.10      396.25    270.81 o
   4  10  26      127.93      361.23    146.54 o
   5  10  26        1.70      318.40    184.99 o
   6  10  26     2016.68     2335.23    311.93 o
   7  10  26      189.33      255.61    192.87 o
   8  10  26      774.85     1727.63    332.45 o
   9  10  26      346.42      955.58    324.64 o
  10  10  26     3206.32     4188.26    479.57 o
 -11  11  26      665.16     1405.81    562.00 o
 -10  11  26      400.70      266.32    153.39 o
  -9  11  26      396.82      353.43    181.32 o
  -8  11  26     1210.43     1291.16    313.79 o
  -7  11  26      446.49      241.53    127.64 o
  -6  11  26       61.74       67.46    248.15 o
  -5  11  26      526.73      520.99    220.32 o
  -4  11  26     1006.00     1082.71    272.78 o
  -3  11  26      572.09      484.06    183.21 o
  -2  11  26      102.48      317.29    138.75 o
  -1  11  26      150.46      143.53    131.82 o
   0  11  26     1165.07     1178.62    260.80 o
   1  11  26      123.27       38.93    127.31 o
   2  11  26       80.44      221.01    262.37 o
   3  11  26      565.59      395.69    152.89 o
   4  11  26     1057.11     1348.21    269.56 o
   5  11  26      518.19      259.33    181.50 o
   6  11  26       76.35      517.42    407.66 o
   7  11  26      348.11      285.09    187.42 o
   8  11  26     1196.03     1459.58    327.63 o
   9  11  26      385.43     2020.50    498.34 o
  10  11  26      358.41     1231.71    423.09 o
  11  11  26      761.70     1684.14    592.12 o
 -12  12  26       15.17       61.78    153.16 o
 -11  12  26     1646.67     1983.32    397.90 o
 -10  12  26      514.92      938.70    397.12 o
  -9  12  26     1526.25     1590.88    367.53 o
  -8  12  26      211.18      477.75    344.73 o
  -7  12  26     1045.74      458.09    267.18 o
  -6  12  26       79.67       74.31    209.44 o
  -5  12  26      543.28      409.20    261.92 o
  -4  12  26       30.19       40.98    111.60 o
  -3  12  26      813.18      148.07    177.32 o
  -2  12  26      360.42      550.81    246.16 o
  -1  12  26     1966.55     1763.46    308.51 o
   0  12  26       56.34      387.05    163.46 o
   1  12  26     1968.21     2184.95    299.32 o
   2  12  26      403.96      481.20    168.07 o
   3  12  26      758.83     1210.43    312.70 o
   4  12  26       31.35      247.20    241.92 o
   5  12  26      521.20     1440.93    374.53 o
   6  12  26       70.85      379.63    239.91 o
   7  12  26     1167.16     1751.63    309.42 o
   8  12  26      225.76      470.02    324.85 o
   9  12  26     1531.41     2091.85    399.02 o
  10  12  26      499.98      620.37    451.56 o
  11  12  26     1515.97     1007.66    440.34 o
  12  12  26       15.40      404.17    444.51 o
 -13  13  26      776.19      461.71    522.85 o
 -12  13  26      996.14     1240.89    457.73 o
 -11  13  26      597.25      585.68    306.15 o
 -10  13  26        7.71      202.51    346.56 o
  -9  13  26      182.13      183.64    164.60 o
  -8  13  26      686.67      179.79    250.74 o
  -7  13  26       22.01      155.50    308.86 o
  -6  13  26       63.14      425.37    515.59 o
  -5  13  26      272.13       37.40     89.49 o
  -4  13  26     1008.40      586.72    247.46 o
  -3  13  26      483.69      268.27    170.12 o
  -2  13  26      104.63       26.25    129.20 o
  -1  13  26      546.16      385.20    187.43 o
   0  13  26     1330.76     1713.16    301.50 o
   1  13  26      514.16     1067.23    366.92 o
   2  13  26       89.54      268.91    154.17 o
   3  13  26      454.31      306.46    148.63 o
   4  13  26     1046.69     1071.54    350.01 o
   5  13  26      287.32      916.32    392.19 o
   6  13  26       65.78      241.83    273.21 o
   7  13  26       18.16      606.80    445.43 o
   8  13  26      703.53     1288.28    408.97 o
   9  13  26      182.92     1431.02    416.59 o
  10  13  26        5.41      517.31    371.74 o
  11  13  26      629.72      407.89    302.61 o
  12  13  26     1004.91     1059.14    288.21 o
  13  13  26      791.48       89.07    415.28 o
 -13  14  26       57.34      112.44    204.55 o
 -12  14  26      286.26      449.89    459.04 o
 -11  14  26       71.99       32.65     85.85 o
 -10  14  26     1723.15     1752.53    428.01 o
  -9  14  26       33.40      461.07    778.29 o
  -8  14  26      179.69       52.62    195.53 o
  -7  14  26        2.62        0.00    521.91 o
  -6  14  26      961.09      443.76    213.10 o
  -5  14  26        0.50       90.05    172.16 o
  -4  14  26      366.70       73.62    115.42 o
  -3  14  26       31.12        7.89    174.84 o
  -2  14  26     2414.07     2993.30    356.71 o
  -1  14  26       90.42      345.47    173.74 o
   0  14  26      852.98     1010.73    326.48 o
   1  14  26       90.18      181.69    213.55 o
   2  14  26     2353.05     2615.80    323.41 o
   3  14  26       36.04      580.13    300.69 o
   4  14  26      314.65     1356.58    377.41 o
   5  14  26        2.49      735.74    344.65 o
   6  14  26     1071.59     1629.34    381.91 o
   7  14  26        5.87     1196.29    506.79 o
   8  14  26      264.77      567.66    587.40 o
   9  14  26       44.31      299.37    225.18 o
  10  14  26     1708.22     1182.08    423.55 o
  11  14  26       79.96     1003.71    431.40 o
  12  14  26      271.07      865.69    459.53 o
  13  14  26       55.03       87.48    346.36 o
 -11  15  26      341.06      531.68    291.80 o
 -10  15  26      213.53      776.12    536.85 o
  -9  15  26      119.79        0.00    252.33 o
  -8  15  26      304.28      194.89    146.93 o
  -7  15  26      260.24       35.62    297.35 o
  -6  15  26       16.69      278.67    550.98 o
  -5  15  26      356.09      481.39    329.43 o
  -4  15  26      956.29      989.37    363.35 o
  -3  15  26      214.64      433.85    392.98 o
  -2  15  26      150.93      419.07    634.38 o
  -1  15  26      354.25      606.63    150.45 o
   0  15  26     1513.27     1773.48    348.52 o
   1  15  26      337.61       81.67    161.87 o
   2  15  26      136.39      204.83    171.67 o
   3  15  26      201.64      840.40    437.26 o
   4  15  26      980.93      854.71    295.88 o
   5  15  26      366.69      887.94    345.44 o
   6  15  26       19.38      714.27    383.51 o
   7  15  26      333.94      750.38    347.05 o
   8  15  26      356.15      711.98    234.55 o
   9  15  26      137.65       52.02    245.39 o
  10  15  26      246.31      914.50    447.93 o
  11  15  26      304.45     1386.29    500.38 o
 -10  16  26       66.75      819.68    618.52 o
  -9  16  26      617.87      226.34    251.87 o
  -8  16  26      373.01      565.17    517.72 o
  -7  16  26      614.28      257.26    211.37 o
  -6  16  26      101.81      558.54    514.47 o
  -5  16  26      972.17      591.52    385.23 o
  -4  16  26       49.46      249.69    511.21 o
  -3  16  26     1294.40     1458.23    405.68 o
  -2  16  26      313.32      734.34    354.81 o
  -1  16  26      838.64     1323.16    372.14 o
   0  16  26       60.86      295.47    195.16 o
   1  16  26      810.52     1112.48    342.50 o
   2  16  26      343.71      406.42    361.49 o
   3  16  26     1278.28     1968.72    321.35 o
   4  16  26       46.49     1218.32    383.82 o
   5  16  26      991.88     1292.19    307.10 o
   6  16  26      124.46      871.20    416.00 o
   7  16  26      614.24      804.59    409.17 o
   8  16  26      340.17      640.55    454.88 o
   9  16  26      683.88     1597.16    479.74 o
  10  16  26       76.18      497.70    351.12 o
  -8  17  26      331.72      104.45    161.24 o
  -7  17  26      275.83      269.86    780.41 o
  -6  17  26       32.68      693.43    565.02 o
  -5  17  26      365.35      658.39    505.23 o
  -4  17  26      660.35      827.18    372.24 o
  -3  17  26      240.12      250.93    189.21 o
  -2  17  26       28.06      719.78    534.62 o
  -1  17  26      373.13      903.46    386.85 o
   0  17  26     1069.58     1865.46    419.24 o
   1  17  26      385.46      315.41    204.04 o
   2  17  26       27.60     1221.11    389.73 o
   3  17  26      275.81      663.24    291.98 o
   4  17  26      684.94      782.46    353.85 o
   5  17  26      368.89     1105.77    440.19 o
   6  17  26       44.75      635.10    441.89 o
   7  17  26      301.24      982.20    436.44 o
   8  17  26      364.92      586.39    289.03 o
  -6  18  26     1221.14     1163.17    425.26 o
  -5  18  26       26.84      345.02    496.42 o
  -4  18  26      275.68      461.08    415.07 o
  -3  18  26       85.13      252.56    456.63 o
  -2  18  26     1256.57     1565.35    463.78 o
  -1  18  26       31.60        0.00    233.67 o
   0  18  26      137.97      850.33    422.72 o
   1  18  26       34.47      673.36    466.50 o
   2  18  26     1333.38     1263.39    364.75 o
   3  18  26       86.13      764.49    322.31 o
   4  18  26      328.95      498.42    425.89 o
   5  18  26       28.69     1088.26    541.94 o
   6  18  26     1216.82     1578.99    393.96 o
  -2  19  26       61.15      216.23    521.56 o
  -1  19  26      469.38       86.44    173.43 o
   0  19  26      400.66      173.23    317.44 o
   1  19  26      468.52     1233.53    389.96 o
   2  19  26       81.68      472.46    386.84 o
   0   1  27     1042.17     1535.63    228.52 o
  -1   2  27      120.30      132.96     81.03 o
   0   2  27     2461.58     2778.50    227.03 o
   1   2  27      109.90      128.81     81.25 o
  -2   3  27      884.85      913.45    203.91 o
  -1   3  27       11.67       90.60     80.09 o
   0   3  27       13.42       76.51     95.36 o
   1   3  27       11.78      270.71    209.80 o
   2   3  27      856.62      473.97    124.31 o
  -3   4  27      285.71      481.61    140.38 o
  -2   4  27      482.36      623.92    195.91 o
  -1   4  27      647.51      396.58    105.15 o
   0   4  27      342.32      455.90    216.76 o
   1   4  27      628.67      515.77    193.66 o
   2   4  27      390.04      265.86    136.52 o
   3   4  27      264.45      314.12    206.87 o
  -4   5  27      283.97       80.78    135.39 o
  -3   5  27       55.08      382.64    174.04 o
  -2   5  27      679.28      845.24    225.91 o
  -1   5  27      203.93      401.74    175.29 o
   0   5  27        4.99      138.45    111.71 o
   1   5  27      203.87      174.05    104.09 o
   2   5  27      623.91      409.88    124.32 o
   3   5  27       55.05       14.50     77.82 o
   4   5  27      288.86      361.21    157.85 o
  -5   6  27      323.65      736.06    235.91 o
  -4   6  27     1968.08     2310.92    216.81 o
  -3   6  27       19.02      304.19    154.02 o
  -2   6  27      119.50      293.47    141.86 o
  -1   6  27       23.98      263.46    154.92 o
   0   6  27      878.47      960.54    225.58 o
   1   6  27       34.84      531.43    290.24 o
   2   6  27      117.85       80.92    104.63 o
   3   6  27       38.42      461.61    268.03 o
   4   6  27     2021.04     2320.28    232.20 o
   5   6  27      369.69      208.92    185.24 o
  -6   7  27      312.21      707.45    223.31 o
  -5   7  27      125.75      670.05    227.34 o
  -4   7  27      308.32      747.42    222.03 o
  -3   7  27       37.53       67.56    118.23 o
  -2   7  27      295.96      267.28    129.60 o
  -1   7  27      158.51        7.57     54.65 o
   0   7  27        2.19      134.13    119.40 o
   1   7  27      157.51      195.41    169.16 o
   2   7  27      273.31      180.95    143.86 o
   3   7  27       37.29      247.94    135.86 o
   4   7  27      329.11       86.12    212.17 o
   5   7  27      126.15      807.97    286.39 o
   6   7  27      324.35      594.03    257.23 o
  -7   8  27      149.09      158.39     98.79 o
  -6   8  27      574.71      719.19    232.85 o
  -5   8  27      318.26      424.49    157.62 o
  -4   8  27       72.83      474.62    204.87 o
  -3   8  27     1057.29     1350.36    222.16 o
  -2   8  27      836.10      768.60    163.89 o
  -1   8  27      276.67      320.26    237.36 o
   0   8  27       86.34       92.45    131.56 o
   1   8  27      313.89      123.09    100.68 o
   2   8  27      841.07     1001.93    256.02 o
   3   8  27     1126.61     1298.22    270.97 o
   4   8  27       72.91      403.22    191.09 o
   5   8  27      313.04     1028.82    288.58 o
   6   8  27      579.89     1330.25    346.48 o
   7   8  27      122.98      570.05    385.68 o
  -8   9  27      100.18      502.10    378.60 o
  -7   9  27       84.62      205.43    197.84 o
  -6   9  27      256.96      320.79    176.09 o
  -5   9  27       84.49       31.06     88.30 o
  -4   9  27      213.87      319.19    146.06 o
  -3   9  27       81.37      312.97    105.17 o
  -2   9  27      106.72      245.75    133.81 o
  -1   9  27        0.12      527.55    264.47 o
   0   9  27      231.83       77.08     82.25 o
   1   9  27        0.18      146.98    270.52 o
   2   9  27      143.67      443.17    240.84 o
   3   9  27       80.56       36.64     85.40 o
   4   9  27      183.49      852.85    279.44 o
   5   9  27       84.86      406.11    204.91 o
   6   9  27      270.62      186.77    232.09 o
   7   9  27       86.24      582.33    415.09 o
   8   9  27      111.44      731.48    439.49 o
  -9  10  27      135.59      220.20    194.76 o
  -8  10  27      878.35      575.99    183.97 o
  -7  10  27       83.20       61.81    166.77 o
  -6  10  27       64.03      297.07    191.34 o
  -5  10  27      123.04      173.04    162.82 o
  -4  10  27      757.95      934.93    264.17 o
  -3  10  27      364.16      699.80    283.62 o
  -2  10  27      176.77       43.50    111.37 o
  -1  10  27      784.58      734.13    229.41 o
   0  10  27      271.59      221.18    243.68 o
   1  10  27      754.18      616.60    206.69 o
   2  10  27      178.27      103.16    114.03 o
   3  10  27      284.78      290.04    259.90 o
   4  10  27      847.58     1659.99    285.06 o
   5  10  27       84.63      685.70    408.69 o
   6  10  27       63.26      188.72    214.35 o
   7  10  27      100.93      574.92    387.99 o
   8  10  27      894.35      850.97    284.98 o
   9  10  27      148.37      575.95    375.32 o
 -10  11  27      274.96      487.71    196.48 o
  -9  11  27       53.22      496.03    419.96 o
  -8  11  27       45.92      174.65    214.58 o
  -7  11  27      145.31      254.39    281.45 o
  -6  11  27      380.26      532.76    357.05 o
  -5  11  27       21.30      301.79    315.37 o
  -4  11  27      381.16      285.68    147.88 o
  -3  11  27      128.51      178.22    254.23 o
  -2  11  27       79.74      154.94    271.65 o
  -1  11  27      118.92      342.99    320.04 o
   0  11  27      575.00      345.30    372.33 o
   1  11  27      117.79       16.60     82.92 o
   2  11  27      129.20       95.30    198.31 o
   3  11  27      129.59        6.60    111.46 o
   4  11  27      325.45      522.08    160.21 o
   5  11  27       21.02      107.38    171.90 o
   6  11  27      404.09      639.80    402.25 o
   7  11  27      145.16      403.99    410.84 o
   8  11  27       73.22      929.73    443.58 o
   9  11  27       53.07     1530.38    514.75 o
  10  11  27      256.76     1011.28    386.17 o
 -11  12  27      174.54      317.16    167.18 o
 -10  12  27      482.67      573.35    427.50 o
  -9  12  27      285.24      396.01    197.67 o
  -8  12  27       44.76      142.96    309.54 o
  -7  12  27      565.42        4.08    156.68 o
  -6  12  27      205.60      236.93    236.45 o
  -5  12  27      467.50      405.49    171.49 o
  -4  12  27        2.29      191.85    566.28 o
  -3  12  27      145.93      192.58    269.43 o
  -2  12  27     1210.04      151.96    265.89 o
  -1  12  27       11.38      441.28    369.08 o
   0  12  27      266.58      603.34    358.61 o
   1  12  27       30.91      199.45    178.12 o
   2  12  27     1164.93     1305.07    306.79 o
   3  12  27      203.50      372.12    201.67 o
   4  12  27        2.27      692.26    388.81 o
   5  12  27      491.11      802.17    407.58 o
   6  12  27      262.18       44.18    197.97 o
   7  12  27      552.28      938.06    477.43 o
   8  12  27       44.77      796.05    509.13 o
   9  12  27      276.26     1034.10    418.68 o
  10  12  27      489.57      495.87    378.42 o
  11  12  27      189.89     1156.41    558.75 o
 -12  13  27      194.16      383.74    226.92 o
 -11  13  27       20.76      779.25    553.75 o
 -10  13  27      207.75      192.64    162.04 o
  -9  13  27       34.20      225.39    428.53 o
  -8  13  27       12.96      126.86    211.39 o
  -7  13  27       59.37       84.04    351.58 o
  -6  13  27      531.89      267.06    337.97 o
  -5  13  27        1.89      107.05    233.69 o
  -4  13  27       92.09      342.85    345.75 o
  -3  13  27       30.65      706.59    665.63 o
  -2  13  27       17.18       77.95    260.24 o
  -1  13  27       80.98      141.43    179.00 o
   0  13  27      803.70      897.07    370.10 o
   1  13  27       79.85       54.70    160.70 o
   2  13  27       38.24      118.81    136.25 o
   3  13  27       29.85      370.50    277.86 o
   4  13  27       94.76      681.04    380.65 o
   5  13  27        2.17      355.92    398.73 o
   6  13  27      496.31     1217.68    435.53 o
   7  13  27       59.12      504.69    365.96 o
   8  13  27       32.10       85.49    343.42 o
   9  13  27       33.55      978.30    412.92 o
  10  13  27      207.37      413.36    571.87 o
  11  13  27       20.16     1150.48    462.89 o
  12  13  27      187.70      102.91    622.72 o
 -10  14  27       15.36      132.96    183.89 o
  -9  14  27       76.20        0.00    365.44 o
  -8  14  27      675.41      212.76    180.18 o
  -7  14  27       35.98       32.17    348.79 o
  -6  14  27       95.05      643.46    559.19 o
  -5  14  27       61.37       44.18    128.98 o
  -4  14  27      556.44      419.39    171.95 o
  -3  14  27      269.50      156.21    228.79 o
  -2  14  27       56.36      235.20    330.13 o
  -1  14  27      642.51      517.36    373.31 o
   0  14  27      329.50      630.72    421.99 o
   1  14  27      648.87      211.69    200.98 o
   2  14  27       54.22      197.50    231.87 o
   3  14  27      287.42      638.12    317.27 o
   4  14  27      528.54      471.95    236.57 o
   5  14  27      101.57      471.32    266.83 o
   6  14  27       92.48      216.59    275.41 o
   7  14  27       68.25      875.18    524.44 o
   8  14  27      633.61      843.65    300.45 o
   9  14  27       68.10     1468.50    487.18 o
  10  14  27       16.51      112.79    222.95 o
  -9  15  27       53.48       15.79    123.73 o
  -8  15  27      107.69       25.71    180.87 o
  -7  15  27       98.09      266.60    279.83 o
  -6  15  27      184.83      106.17    152.05 o
  -5  15  27       58.37       89.92    209.68 o
  -4  15  27       64.82      264.49    240.39 o
  -3  15  27       10.96      162.73    150.11 o
  -2  15  27       92.80      298.67    337.12 o
  -1  15  27       79.70      396.25    264.35 o
   0  15  27      583.96      807.38    306.73 o
   1  15  27       78.91      308.72    326.59 o
   2  15  27       88.51      330.57    328.36 o
   3  15  27       11.01       81.61    285.08 o
   4  15  27       97.19        9.36    190.62 o
   5  15  27       57.81      773.47    524.12 o
   6  15  27      159.09      972.82    418.15 o
   7  15  27       98.01      577.48    422.72 o
   8  15  27       85.52     1956.48    892.23 o
   9  15  27       54.59      699.05    471.52 o
  -7  16  27      225.62      599.75    496.34 o
  -6  16  27      279.55      926.81    462.22 o
  -5  16  27      320.14      335.36    350.77 o
  -4  16  27       11.13      241.20    360.82 o
  -3  16  27      348.62      296.43    421.39 o
  -2  16  27      631.42     1020.00    402.05 o
  -1  16  27      151.52      281.61    459.92 o
   0  16  27        0.53      476.05    462.61 o
   1  16  27      117.51       34.36    146.68 o
   2  16  27      658.16     1029.32    360.20 o
   3  16  27      284.06      481.61    236.65 o
   4  16  27       12.39      993.74    447.35 o
   5  16  27      289.76      902.95    305.33 o
   6  16  27      283.76      679.47    394.68 o
   7  16  27      221.10      424.10    339.05 o
  -4  17  27      124.65       77.22    340.45 o
  -3  17  27       31.56      261.79    480.61 o
  -2  17  27      286.76      405.00    450.88 o
  -1  17  27       13.21        0.00    291.42 o
   0  17  27      108.58      368.04    263.17 o
   1  17  27       13.43      316.04    262.52 o
   2  17  27      248.56      236.34    233.22 o
   3  17  27       30.69     1035.67    508.97 o
   4  17  27      155.11     1169.99    587.91 o
   0   0  28     4323.52     4515.33    514.18 o
  -1   1  28      559.44      677.74    322.14 o
   0   1  28      266.94      377.70    235.79 o
   1   1  28      664.89      258.11    201.11 o
  -2   2  28      285.83      392.41    249.10 o
  -1   2  28     2604.39     2528.79    237.52 o
   0   2  28     1256.39     1142.74    233.37 o
   1   2  28     2431.09     2415.86    243.76 o
   2   2  28      264.03      585.45    362.63 o
  -3   3  28     1029.58     1160.71    307.84 o
  -2   3  28     1490.29     1482.66    218.66 o
  -1   3  28     1510.35     1853.95    231.12 o
   0   3  28      143.36      509.89    256.22 o
   1   3  28     1593.28     1782.07    239.16 o
   2   3  28     1412.51     1328.46    238.49 o
   3   3  28     1058.23      905.77    332.38 o
  -4   4  28     2348.39     2481.81    318.60 o
  -3   4  28       70.78      503.04    208.60 o
  -2   4  28      875.20      974.50    156.30 o
  -1   4  28      328.47      562.97    256.26 o
   0   4  28     3643.51     4239.79    242.51 o
   1   4  28      320.03      450.11    138.44 o
   2   4  28      958.15      685.40    145.66 o
   3   4  28       79.00      398.28    218.06 o
   4   4  28     2526.54     3093.71    399.41 o
  -5   5  28      256.94      623.97    385.32 o
  -4   5  28        4.75      626.51    222.17 o
  -3   5  28      342.12      231.74     90.71 o
  -2   5  28     1405.19     1647.44    227.36 o
  -1   5  28     1068.20     1503.67    239.13 o
   0   5  28      279.19      560.60    213.60 o
   1   5  28     1063.45     1588.79    238.22 o
   2   5  28     1457.64     1915.43    237.87 o
   3   5  28      305.63      727.39    230.54 o
   4   5  28        3.27      379.49    163.28 o
   5   5  28      305.93      654.99    348.67 o
  -6   6  28       43.23      522.78    323.61 o
  -5   6  28     1110.41     1627.22    239.96 o
  -4   6  28      442.74      920.06    251.85 o
  -3   6  28     1542.41     1847.04    229.53 o
  -2   6  28       12.44      172.99    123.69 o
  -1   6  28     1086.37     1148.74    237.31 o
   0   6  28      582.41      678.70    190.99 o
   1   6  28     1119.68     1180.45    241.80 o
   2   6  28       17.83      286.29    210.30 o
   3   6  28     1669.32     2211.88    245.32 o
   4   6  28      417.13      917.85    193.18 o
   5   6  28     1179.47     2022.54    270.16 o
   6   6  28       50.38      690.59    405.78 o
  -7   7  28      877.26     1064.01    352.87 o
  -6   7  28     1497.25     1618.72    237.86 o
  -5   7  28      559.39      546.15    116.96 o
  -4   7  28       28.50      415.46    180.68 o
  -3   7  28      303.41      362.19    163.82 o
  -2   7  28     1264.53     1267.59    260.69 o
  -1   7  28      539.99      452.26    167.19 o
   0   7  28      202.00      314.06    194.95 o
   1   7  28      507.47      708.27    264.87 o
   2   7  28     1286.55     1260.00    239.47 o
   3   7  28      227.20      159.34    156.94 o
   4   7  28       32.21      411.21    206.80 o
   5   7  28      579.09     1116.28    280.36 o
   6   7  28     1525.36     1574.37    231.42 o
   7   7  28      918.77      573.77    359.85 o
  -8   8  28     2864.94     2750.22    395.56 o
  -7   8  28      372.60      272.88     88.35 o
  -6   8  28      972.75     1056.80    239.56 o
  -5   8  28       77.66      626.48    271.78 o
  -4   8  28     3119.48     3532.38    245.94 o
  -3   8  28      215.94      325.69    115.38 o
  -2   8  28      617.65      525.86    176.86 o
  -1   8  28       13.67      571.92    340.62 o
   0   8  28     1950.19     1820.05    272.49 o
   1   8  28       26.31      274.94    213.25 o
   2   8  28      580.59      697.70    269.89 o
   3   8  28      241.70      231.26    128.02 o
   4   8  28     3048.80     4046.58    316.09 o
   5   8  28       84.62      390.68    150.57 o
   6   8  28      920.54     1369.96    344.30 o
   7   8  28      351.23     1175.38    384.94 o
   8   8  28     2716.74     3248.95    708.62 o
  -9   9  28      566.29      886.60    516.67 o
  -8   9  28      626.26      584.04    219.99 o
  -7   9  28     1009.98     1129.75    311.85 o
  -6   9  28     1487.99     1437.01    256.55 o
  -5   9  28     1057.59     1043.86    248.59 o
  -4   9  28       65.31      719.86    329.89 o
  -3   9  28      451.06      674.45    235.26 o
  -2   9  28     1040.32     1187.37    256.30 o
  -1   9  28      553.09      711.71    226.28 o
   0   9  28       84.63      149.27    132.11 o
   1   9  28      524.71       93.96    197.59 o
   2   9  28     1040.85      724.02    157.10 o
   3   9  28      426.56      977.86    313.72 o
   4   9  28       69.29      526.13    271.14 o
   5   9  28     1049.98     1510.00    343.75 o
   6   9  28     1444.30     1729.43    350.30 o
   7   9  28      963.01      982.11    250.45 o
   8   9  28      590.35     1122.88    340.36 o
   9   9  28      492.73      898.76    542.16 o
 -10  10  28       81.96        0.00    539.95 o
  -9  10  28     1245.00     1560.77    344.99 o
  -8  10  28      541.49      515.38    342.23 o
  -7  10  28     1471.75     1424.62    291.78 o
  -6  10  28       44.05      368.12    261.69 o
  -5  10  28     1592.89     1336.04    285.82 o
  -4  10  28      808.14      642.28    251.94 o
  -3  10  28     1646.17     1429.52    278.14 o
  -2  10  28        4.40      628.70    336.60 o
  -1  10  28     1121.25     1218.94    285.37 o
   0  10  28      564.79      511.76    274.97 o
   1  10  28     1192.47      900.14    201.21 o
   2  10  28        1.43      113.04    130.90 o
   3  10  28     1686.48     1874.20    318.18 o
   4  10  28      818.05     1113.90    322.47 o
   5  10  28     1473.61     1466.52    331.94 o
   6  10  28       49.98      499.18    387.50 o
   7  10  28     1298.80     1473.61    342.31 o
   8  10  28      502.02      308.32    273.86 o
   9  10  28     1172.09     1697.20    375.66 o
  10  10  28       90.16      470.18    779.90 o
 -11  11  28      182.10      336.60    781.07 o
 -10  11  28      473.97      653.56    370.79 o
  -9  11  28      318.07      509.56    365.70 o
  -8  11  28       70.49      385.49    242.98 o
  -7  11  28      612.38      227.88    158.80 o
  -6  11  28     1311.79      553.25    232.32 o
  -5  11  28      557.99      474.38    213.31 o
  -4  11  28      329.76      502.62    386.49 o
  -3  11  28      484.62      694.67    325.89 o
  -2  11  28     1379.03     1387.73    335.42 o
  -1  11  28      840.81      914.25    311.31 o
   0  11  28      136.88      325.87    268.22 o
   1  11  28      800.29      942.80    316.72 o
   2  11  28     1334.81     1828.28    329.16 o
   3  11  28      478.00      638.44    257.25 o
   4  11  28      324.13      598.43    354.29 o
   5  11  28      552.60      572.19    353.07 o
   6  11  28     1236.81      150.47    366.99 o
   7  11  28      585.86      461.83    303.18 o
   8  11  28       51.54      316.32    324.74 o
   9  11  28      291.60      881.11    410.06 o
  10  11  28      544.99     1002.17    481.78 o
  11  11  28      151.21     1687.30   1136.22 o
 -10  12  28      136.73      729.14    534.61 o
  -9  12  28       22.65      194.05    476.96 o
  -8  12  28     1302.96     1214.93    451.81 o
  -7  12  28       63.29      294.03    429.60 o
  -6  12  28      448.23      534.05    350.83 o
  -5  12  28      324.92      298.64    247.82 o
  -4  12  28     2033.10     2195.24    356.49 o
  -3  12  28      243.12      236.34    134.66 o
  -2  12  28      820.37      993.68    345.16 o
  -1  12  28      184.61      101.61    145.91 o
   0  12  28     3206.62     3430.97    353.86 o
   1  12  28      186.11      131.71    153.95 o
   2  12  28      834.21     1061.71    352.76 o
   3  12  28      228.29      896.94    343.58 o
   4  12  28     2034.33     2406.95    359.66 o
   5  12  28      302.35      365.81    361.36 o
   6  12  28      459.96      500.11    366.32 o
   7  12  28       42.78      507.45    536.90 o
   8  12  28     1399.74      452.93    295.64 o
   9  12  28       28.69      216.33    236.03 o
  10  12  28      148.21     1034.53    550.75 o
  -9  13  28      159.18      796.81    584.16 o
  -8  13  28       26.81      384.15    602.40 o
  -7  13  28      275.69      153.91    246.86 o
  -6  13  28      671.46     1021.06    479.45 o
  -5  13  28      368.37      246.77    178.11 o
  -4  13  28      230.67       86.80    114.44 o
  -3  13  28      603.85      106.06    125.46 o
  -2  13  28     1224.53      777.71    229.72 o
  -1  13  28      629.45      659.07    357.02 o
   0  13  28      146.34      281.51    315.52 o
   1  13  28      623.99      983.63    365.65 o
   2  13  28     1233.57     1271.91    385.33 o
   3  13  28      629.48     1003.49    357.88 o
   4  13  28      241.49      544.89    290.01 o
   5  13  28      347.61      119.04    174.38 o
   6  13  28      688.10      418.96    200.73 o
   7  13  28      287.65      209.65    317.06 o
   8  13  28       38.61      124.17    389.15 o
   9  13  28      204.72     1154.66    423.72 o
  -7  14  28      534.52        9.02    208.94 o
  -6  14  28        3.51      546.84    599.36 o
  -5  14  28     1000.22      841.10    434.75 o
  -4  14  28      403.55      422.51    341.44 o
  -3  14  28      792.33     1066.19    379.11 o
  -2  14  28       21.41      226.36    223.50 o
  -1  14  28     1194.39      547.24    171.24 o
   0  14  28      451.69      691.31    378.80 o
   1  14  28     1211.84      893.64    239.28 o
   2  14  28       15.01      426.81    330.59 o
   3  14  28      812.11     1312.89    368.86 o
   4  14  28      428.65     1116.52    449.05 o
   5  14  28     1074.77     1074.63    371.20 o
   6  14  28        1.88       78.94    174.26 o
   7  14  28      606.38      556.07    447.37 o
  -5  15  28      419.86      673.98    325.99 o
  -4  15  28       66.24      552.58    465.79 o
  -3  15  28      720.00      546.35    193.69 o
  -2  15  28      698.80      171.11    127.06 o
  -1  15  28      217.48      275.21    434.85 o
   0  15  28       25.72       39.00    231.55 o
   1  15  28      258.09      385.63    240.13 o
   2  15  28      757.90     1067.59    372.02 o
   3  15  28      812.96     1402.66    386.95 o
   4  15  28       73.73      376.50    233.38 o
   5  15  28      466.51      446.60    250.20 o
  -1  16  28       21.35       43.22    157.19 o
   0  16  28      937.91      412.10    249.81 o
   1  16  28       27.46      287.94    202.88 o
   0   1  29      176.77        6.49    130.36 o
  -1   2  29      175.35      128.11     95.52 o
   0   2  29      565.35      431.11    160.68 o
   1   2  29      185.33      221.86    173.60 o
  -2   3  29      147.58      616.08    202.47 o
  -1   3  29       43.96      506.49    259.75 o
   0   3  29      155.42      184.86    116.67 o
   1   3  29       43.62      257.69    158.99 o
   2   3  29      125.58      406.75    167.41 o
  -3   4  29      211.48      436.53    186.89 o
  -2   4  29      742.96     1185.92    255.78 o
  -1   4  29      113.84      185.70    174.76 o
   0   4  29       59.29      423.09    218.73 o
   1   4  29      109.09       64.61    105.55 o
   2   4  29      687.49      575.06    211.03 o
   3   4  29      238.45      992.22    255.41 o
  -4   5  29      271.10      555.94    270.35 o
  -3   5  29       47.36      763.61    287.22 o
  -2   5  29      124.61      421.44    155.70 o
  -1   5  29       75.54      431.27    142.12 o
   0   5  29      132.78      414.98    220.22 o
   1   5  29       75.51      337.99    200.26 o
   2   5  29      115.33      341.39    153.42 o
   3   5  29       45.80      678.03    260.30 o
   4   5  29      287.80      646.67    195.71 o
  -5   6  29      216.43      137.02    167.87 o
  -4   6  29      728.83      952.56    251.67 o
  -3   6  29      233.26      433.10    165.33 o
  -2   6  29      141.32       64.32    118.46 o
  -1   6  29      118.80      532.44    231.62 o
   0   6  29      539.42      950.44    260.38 o
   1   6  29      102.94       59.35    157.02 o
   2   6  29      140.28      408.12    194.79 o
   3   6  29      209.96      262.74    176.09 o
   4   6  29      840.50     1422.18    265.34 o
   5   6  29      218.11      606.65    206.16 o
  -6   7  29       66.87      228.92    209.84 o
  -5   7  29       77.40       25.29    102.90 o
  -4   7  29      408.35      170.54    110.98 o
  -3   7  29       49.14       50.83    113.27 o
  -2   7  29      276.10      780.95    283.02 o
  -1   7  29       65.61       56.71     90.56 o
   0   7  29       53.50      600.87    308.05 o
   1   7  29       65.03      129.85    121.67 o
   2   7  29      323.23      802.97    318.48 o
   3   7  29       49.19      684.59    298.49 o
   4   7  29      376.37      509.78    306.97 o
   5   7  29       78.36      707.47    317.01 o
   6   7  29       94.01      207.28    227.33 o
  -7   8  29       61.37       58.93     60.20 o
  -6   8  29      894.31      826.56    274.44 o
  -5   8  29       35.05      164.11     95.19 o
  -4   8  29      311.02      344.87    116.01 o
  -3   8  29      199.47      150.88     96.66 o
  -2   8  29      550.78      852.51    274.75 o
  -1   8  29      376.74      635.31    214.37 o
   0   8  29      161.60      245.02    138.61 o
   1   8  29      416.51      696.25    263.89 o
   2   8  29      465.42      580.08    249.11 o
   3   8  29      229.40      243.39    225.61 o
   4   8  29      312.08       67.43    235.52 o
   5   8  29       34.85       62.55    238.22 o
   6   8  29      793.47      503.94    247.66 o
   7   8  29       55.38      666.09    402.11 o
  -8   9  29      183.75      138.78    132.05 o
  -7   9  29      102.76      118.85    116.06 o
  -6   9  29       78.26      123.52    205.22 o
  -5   9  29      250.36      456.73    278.28 o
  -4   9  29      255.40      340.55    172.29 o
  -3   9  29       70.58       96.46     96.80 o
  -2   9  29      261.98      255.78    141.86 o
  -1   9  29      137.16      436.84    238.50 o
   0   9  29       95.64      800.68    342.34 o
   1   9  29      136.51      583.15    326.38 o
   2   9  29      299.86      556.29    318.51 o
   3   9  29       70.36      623.90    360.77 o
   4   9  29      207.72      825.11    362.36 o
   5   9  29      251.44      696.00    409.07 o
   6   9  29      107.99      479.23    250.35 o
   7   9  29      101.91      437.01    301.33 o
   8   9  29      186.55      637.76    369.35 o
  -9  10  29      108.98      189.00    170.33 o
  -8  10  29      471.84      666.22    296.98 o
  -7  10  29      312.05      597.44    317.62 o
  -6  10  29       58.83        0.00    196.98 o
  -5  10  29      241.79       75.77    127.11 o
  -4  10  29      254.94      297.92    301.43 o
  -3  10  29      208.70       53.35    160.33 o
  -2  10  29        4.04      258.82    148.52 o
  -1  10  29      226.18       46.43    150.32 o
   0  10  29      967.64      783.59    171.89 o
   1  10  29      183.77      470.54    320.14 o
   2  10  29        3.27      206.63    218.59 o
   3  10  29      161.30      229.81    187.94 o
   4  10  29      250.56      129.50    170.05 o
   5  10  29      198.46      259.47    176.24 o
   6  10  29       59.77      516.62    396.27 o
   7  10  29      288.92      282.68    221.95 o
   8  10  29      541.96      530.85    405.62 o
   9  10  29      110.42      468.27    395.02 o
  -8  11  29      102.29      374.57    385.33 o
  -7  11  29       96.08       45.36    145.99 o
  -6  11  29      103.85      228.44    384.85 o
  -5  11  29       81.77      131.06    147.36 o
  -4  11  29      155.57      402.46    392.18 o
  -3  11  29        8.35      116.55    193.64 o
  -2  11  29       70.43       14.05    121.98 o
  -1  11  29       21.59      550.96    391.28 o
   0  11  29      245.07       89.09    239.04 o
   1  11  29       20.77      110.05    547.78 o
   2  11  29       70.82      496.76    293.49 o
   3  11  29        8.24      126.07    246.72 o
   4  11  29      123.06      223.34    231.24 o
   5  11  29       81.01      560.92    412.95 o
   6  11  29      131.02      419.18    374.19 o
   7  11  29       95.93      398.94    404.51 o
   8  11  29      107.42      531.47    232.47 o
  -7  12  29      178.56      496.22    513.22 o
  -6  12  29      356.91      169.00    132.87 o
  -5  12  29      152.76      264.23    209.78 o
  -4  12  29        4.22      690.60    574.43 o
  -3  12  29       66.55        0.00     78.02 o
  -2  12  29      529.10       37.66    176.54 o
  -1  12  29      114.56       99.77    182.04 o
   0  12  29       14.60       29.38     85.19 o
   1  12  29      125.02      167.13    218.79 o
   2  12  29      538.00     1239.86    403.33 o
   3  12  29       73.82      358.29    285.44 o
   4  12  29        4.80      368.31    237.24 o
   5  12  29      188.30      673.23    555.58 o
   6  12  29      340.26      660.85    439.44 o
   7  12  29      214.54      126.06    202.37 o
  -5  13  29       19.40       67.81    181.61 o
  -4  13  29      135.71      463.34    559.62 o
  -3  13  29       21.45        0.00    144.02 o
  -2  13  29       81.01       21.44    533.16 o
  -1  13  29       70.87      142.59    238.05 o
   0  13  29      145.85        0.00     70.91 o
   1  13  29       70.61       60.33    157.22 o
   2  13  29       66.27      170.81    290.55 o
   3  13  29       22.32      850.48    481.67 o
   4  13  29      140.18      481.57    345.08 o
   5  13  29       20.22      549.54    432.79 o
  -2  14  29        7.57      341.81    344.96 o
  -1  14  29       84.96      244.95    753.60 o
   0  14  29      193.83      270.65    369.04 o
   1  14  29      101.13       78.34    277.62 o
   2  14  29        8.23      474.06    550.62 o
   0   0  30      162.33      103.51    201.25 o
  -1   1  30      582.40      263.18    203.93 o
   0   1  30     1517.92     1217.44    259.09 o
   1   1  30      525.30      543.50    390.17 o
  -2   2  30     2536.22     2525.14    371.95 o
  -1   2  30      302.84      220.79    146.89 o
   0   2  30      772.38      650.89    254.45 o
   1   2  30      284.89      225.66    117.38 o
   2   2  30     2252.03     2048.13    364.35 o
  -3   3  30      501.84     1008.37    358.83 o
  -2   3  30      114.76      866.51    295.07 o
  -1   3  30      636.37      872.23    260.87 o
   0   3  30      883.98      167.32    142.73 o
   1   3  30      568.32      609.69    234.85 o
   2   3  30       87.57      308.34    208.17 o
   3   3  30      442.96      588.75    261.20 o
  -4   4  30      193.00     1026.65    417.98 o
  -3   4  30     1038.59      974.38    236.01 o
  -2   4  30      339.23      634.90    175.30 o
  -1   4  30     1084.82     1226.45    254.11 o
   0   4  30       52.19      314.20    161.40 o
   1   4  30     1086.41     1191.03    245.86 o
   2   4  30      255.93      576.63    230.96 o
   3   4  30     1026.84     1446.05    261.11 o
   4   4  30      190.03      566.83    392.58 o
  -5   5  30      465.26      938.18    321.30 o
  -4   5  30      774.62     1227.21    271.87 o
  -3   5  30      190.89      129.18    122.65 o
  -2   5  30       20.70      379.97    234.26 o
  -1   5  30      277.32      509.47    222.72 o
   0   5  30      691.92      906.02    188.87 o
   1   5  30      279.72      938.93    318.78 o
   2   5  30       18.26      220.79    199.06 o
   3   5  30      222.10      376.16    165.98 o
   4   5  30      794.38      136.18    299.70 o
   5   5  30      519.64     1017.34    420.42 o
  -6   6  30     1594.35     1689.89    390.10 o
  -5   6  30       57.62      339.45    290.92 o
  -4   6  30      349.65       80.15    175.21 o
  -3   6  30       77.91      156.62    118.58 o
  -2   6  30     1331.79     1616.99    271.81 o
  -1   6  30       10.47      562.95    279.68 o
   0   6  30      191.86       82.15     84.80 o
   1   6  30        1.76      327.29    291.82 o
   2   6  30     1444.60     1754.68    285.54 o
   3   6  30       66.13      640.00    288.25 o
   4   6  30      397.58      836.18    224.51 o
   5   6  30       63.22     1068.73    401.43 o
   6   6  30     1706.95     2172.34    577.81 o
  -7   7  30      387.87       99.92    128.71 o
  -6   7  30      179.49      196.75    112.41 o
  -5   7  30      497.64      384.58    213.40 o
  -4   7  30      830.01      820.85    278.93 o
  -3   7  30      239.47      716.52    338.24 o
  -2   7  30       34.40      472.58    356.01 o
  -1   7  30      192.25      275.15    184.69 o
   0   7  30      902.21     1062.65    312.61 o
   1   7  30      231.73      656.29    321.05 o
   2   7  30       44.26      456.81    340.73 o
   3   7  30      280.15      777.41    302.99 o
   4   7  30      881.73     1537.63    321.74 o
   5   7  30      505.15     1126.17    383.31 o
   6   7  30      201.91      761.95    370.70 o
   7   7  30      396.14      554.88    537.33 o
  -8   8  30        7.51      450.40    416.38 o
  -7   8  30      878.72      842.84    276.85 o
  -6   8  30      326.72      260.47    176.86 o
  -5   8  30     1097.36      346.37    158.58 o
  -4   8  30       61.23       72.55     89.97 o
  -3   8  30      901.74      899.52    252.15 o
  -2   8  30      292.99      697.03    250.61 o
  -1   8  30      682.76      725.24    189.86 o
   0   8  30      144.73      770.40    328.22 o
   1   8  30      630.88       54.71    158.34 o
   2   8  30      359.57      219.16    163.30 o
   3   8  30      872.34      967.68    268.33 o
   4   8  30       57.66      619.50    385.41 o
   5   8  30     1116.49     1585.51    369.10 o
   6   8  30      347.03      306.17    222.16 o
   7   8  30      927.30     1024.39    402.86 o
   8   8  30        6.27      383.54    602.72 o
  -7   9  30      243.18      124.77    183.53 o
  -6   9  30      301.98       51.74    144.25 o
  -5   9  30      379.27      283.74    234.26 o
  -4   9  30      952.58      933.28    310.29 o
  -3   9  30      375.59      549.29    348.72 o
  -2   9  30       30.74      452.55    281.96 o
  -1   9  30      334.06      818.81    304.81 o
   0   9  30      783.37      962.84    305.45 o
   1   9  30      372.63      553.44    313.36 o
   2   9  30       28.83      797.09    399.56 o
   3   9  30      387.75      371.37    358.34 o
   4   9  30      954.28      989.81    344.64 o
   5   9  30      341.14      414.95    237.48 o
   6   9  30      303.16      264.89    194.97 o
   7   9  30      241.29      623.89    419.33 o
  -6  10  30     1344.72     1342.04    330.13 o
  -5  10  30      166.48       33.79    163.52 o
  -4  10  30      553.95      241.80    173.15 o
  -3  10  30      125.80      262.91    224.84 o
  -2  10  30     1447.41     1361.36    338.21 o
  -1  10  30       59.39      183.86    149.33 o
   0  10  30      148.57      323.76    334.91 o
   1  10  30       57.20       99.24    194.83 o
   2  10  30     1396.42     1174.52    248.05 o
   3  10  30      143.47      105.31    294.92 o
   4  10  30      514.13      687.40    411.60 o
   5  10  30      172.01      465.67    303.07 o
   6  10  30     1246.15     1667.36    417.63 o
  -4  11  30      753.84      197.99    152.49 o
  -3  11  30      365.62      332.72    419.18 o
  -2  11  30       95.27      145.56    274.48 o
  -1  11  30      337.01      544.48    386.69 o
   0  11  30      927.85      878.94    356.46 o
   1  11  30      330.35       11.40    194.37 o
   2  11  30       89.73      213.29    279.34 o
   3  11  30      332.67      661.87    500.39 o
   4  11  30      731.72      969.97    400.15 o
   0   1  31        7.27        0.00    329.19 o
  -1   2  31      202.85      345.38    196.65 o
   0   2  31      210.08      159.37    171.30 o
   1   2  31      204.81      103.93    214.61 o
  -2   3  31       33.36      409.03    210.79 o
  -1   3  31        6.56      415.92    247.51 o
   0   3  31      302.18      705.65    274.21 o
   1   3  31        6.72       74.24    110.52 o
   2   3  31       21.07       62.91     95.04 o
  -3   4  31       72.90      772.95    301.78 o
  -2   4  31      808.96     1300.38    263.26 o
  -1   4  31       87.73      123.86    217.27 o
   0   4  31      143.61      272.44    179.75 o
   1   4  31       82.97      221.59    122.33 o
   2   4  31      795.99      927.34    256.54 o
   3   4  31       81.02      772.37    315.29 o
  -4   5  31      196.42      793.97    288.17 o
  -3   5  31        6.67      728.41    347.09 o
  -2   5  31        9.14      382.25    349.87 o
  -1   5  31       71.23      152.59    114.49 o
   0   5  31      260.44      750.93    273.63 o
   1   5  31       71.87      371.26    188.72 o
   2   5  31       12.24      109.53    128.49 o
   3   5  31        7.23      602.67    356.54 o
   4   5  31      194.42      945.67    339.24 o
  -5   6  31      104.29      152.26    129.04 o
  -4   6  31      270.42      494.25    253.68 o
  -3   6  31      336.52      396.28    190.33 o
  -2   6  31       56.43       42.43    116.83 o
  -1   6  31      226.40      593.93    246.57 o
   0   6  31      285.01      622.64    363.84 o
   1   6  31      221.59      399.48    223.51 o
   2   6  31       56.51       84.30    207.07 o
   3   6  31      332.49      600.84    200.54 o
   4   6  31      316.26     1160.37    342.31 o
   5   6  31      115.07      688.01    409.87 o
  -5   7  31       26.62       60.55     86.48 o
  -4   7  31      122.53      256.03    406.36 o
  -3   7  31       23.35      175.30    286.55 o
  -2   7  31       43.60      529.98    334.51 o
  -1   7  31       79.05      465.69    261.34 o
   0   7  31      268.34     1181.11    336.26 o
   1   7  31       79.30      344.46    278.20 o
   2   7  31       59.68      657.43    277.75 o
   3   7  31       23.09      278.37    178.13 o
   4   7  31      120.17      652.70    308.37 o
   5   7  31       26.87     1120.87    686.25 o
  -4   8  31       57.10      202.08    289.53 o
  -3   8  31       45.62      344.12    167.49 o
  -2   8  31      455.76      456.06    143.86 o
  -1   8  31       59.24      556.82    298.66 o
   0   8  31        4.80      485.90    242.02 o
   1   8  31       70.18      173.99    161.93 o
   2   8  31      442.16      403.81    218.56 o
   3   8  31       56.01       48.55    163.58 o
   4   8  31       56.82      256.05    292.41 o
   0   9  31      352.92     1157.97    321.97 o
   0   0  32      988.06       27.36    800.23 o
  -1   1  32      648.77      175.15    258.48 o
   0   1  32      147.42       12.84     72.25 o
   1   1  32      629.63      516.92    466.44 o
  -2   2  32       21.23      906.78    495.45 o
  -1   2  32      579.53      460.35    176.02 o
   0   2  32      162.52      545.73    370.08 o
   1   2  32      576.33      534.23    205.72 o
   2   2  32       20.73     1009.25    760.50 o
  -3   3  32      402.25     1282.90    503.84 o
  -2   3  32      790.29     1054.29    240.12 o
  -1   3  32      144.15      358.86    179.91 o
   0   3  32      173.96      454.63    186.25 o
   1   3  32      125.57      119.13    141.58 o
   2   3  32      752.99      877.59    307.70 o
   3   3  32      388.43      804.87    398.89 o
  -1   4  32       17.82      492.76    222.58 o
   0   4  32     1087.17      688.28    236.16 o
   1   4  32        7.27      336.86    188.94 o
 
